# Supplementary material for: Functional diversity of NLRP3 gain-of-function mutants associated with CAPS autoinflammation
Source: J Exp Med. 2024 Mar 26;221(5):e20231200. doi: 10.1084/jem.20231200 (PMC10966137; doi:10.1084/jem.20231200)
Supplement: Table S1 — shows data subsets corresponding to the cell death kinetics analysis. [file JEM_20231200_TableS1.xlsx]

## Sheet: TOC
Table Of Contents				Method
0.Untreated				We first divided the initial dataset into 50 tables combining time point (10) by treatment (5). Tables are in the ‘PI Data Used for Statistical Analysis.xlsx’ Worksheet. For each table in this worksheet, we fitted a generalized linear mixed model (GLMM) using Template Model Builder, yielding 50 models.
15.Untreated				This is the R code for the model that we fitted where we assumed an intercept that is different for each Experiment :
30.Untreated
45.Untreated				For(i in 1:50) {
60.Untreated				glmmTMB::glmmTMB(
75.Untreated				Pcent.cell.death ~ Genotype + (1 | Experiment) ,
90.Untreated				data = the i-th table from the Excel Worksheet,
105.Untreated				family = beta_family (link = "logit")
120.Untreated				)
135.Untreated				}
0.Doxycycline
15.Doxycycline				The reference level in the ‘Genotype’ variable is the WT variant.
30.Doxycycline				We extracted from each model the regression coefficients and the p-values for all NLRP3 variants compared to the WT.
45.Doxycycline
60.Doxycycline				We then used the regression coefficients as well as the p-values to construct the heatmaps.
75.Doxycycline
90.Doxycycline
105.Doxycycline
120.Doxycycline
135.Doxycycline
0.Doxycycline+LPS
15.Doxycycline+LPS
30.Doxycycline+LPS
45.Doxycycline+LPS
60.Doxycycline+LPS
75.Doxycycline+LPS
90.Doxycycline+LPS
105.Doxycycline+LPS
120.Doxycycline+LPS
135.Doxycycline+LPS
0.Doxycycline+Nigericin
15.Doxycycline+Nigericin
30.Doxycycline+Nigericin
45.Doxycycline+Nigericin
60.Doxycycline+Nigericin
75.Doxycycline+Nigericin
90.Doxycycline+Nigericin
105.Doxycycline+Nigericin
120.Doxycycline+Nigericin
135.Doxycycline+Nigericin
0.Doxycycline+LPS+Nigericin
15.Doxycycline+LPS+Nigericin
30.Doxycycline+LPS+Nigericin
45.Doxycycline+LPS+Nigericin
60.Doxycycline+LPS+Nigericin
75.Doxycycline+LPS+Nigericin
90.Doxycycline+LPS+Nigericin
105.Doxycycline+LPS+Nigericin
120.Doxycycline+LPS+Nigericin
135.Doxycycline+LPS+Nigericin

## Sheet: 0.Untreated
Genotype	Replicate	Treatment	Experiment	Time.point.(min)	Pcent.cell.death
K375E	1	Untreated	181007	0	0.0296034
K568N	1	Untreated	181007	0	0.0515068
WT	1	Untreated	181007	0	0.0439654
K375E	2	Untreated	181007	0	0.0348062
K568N	2	Untreated	181007	0	0.033748
WT	2	Untreated	181007	0	0.0560423
D303H	1	Untreated	181008	0	0.0217152
D303N	1	Untreated	181008	0	0.0185822
V198M	1	Untreated	181008	0	0.0317122
WT	1	Untreated	181008	0	0.02426
Y859C	1	Untreated	181008	0	0.0197418
D303H	2	Untreated	181008	0	0.0198387
D303N	2	Untreated	181008	0	0.0210151
V198M	2	Untreated	181008	0	0.03163
WT	2	Untreated	181008	0	0.0211172
Y859C	2	Untreated	181008	0	0.0228323
K375E	1	Untreated	181205	0	0.0130429
K568N	1	Untreated	181205	0	0.0369525
WT	1	Untreated	181205	0	0.0112873
K375E	2	Untreated	181205	0	0.0146984
K568N	2	Untreated	181205	0	0.0361545
WT	2	Untreated	181205	0	0.0139378
D303H	1	Untreated	181210	0	0.0485308
D303N	1	Untreated	181210	0	0.0618572
V198M	1	Untreated	181210	0	0.124528
WT	1	Untreated	181210	0	0.0738164
Y859C	1	Untreated	181210	0	0.0612245
D303H	2	Untreated	181210	0	0.0459701
D303N	2	Untreated	181210	0	0.0510693
V198M	2	Untreated	181210	0	0.0883429
WT	2	Untreated	181210	0	0.0796359
Y859C	2	Untreated	181210	0	0.0569189
D303H	1	Untreated	181216	0	0.00589237
D303N	1	Untreated	181216	0	0.00564359
V198M	1	Untreated	181216	0	0.00464952
WT	1	Untreated	181216	0	0.0062144
Y859C	1	Untreated	181216	0	0.00484135
D303H	2	Untreated	181216	0	0.0075695
D303N	2	Untreated	181216	0	0.00695241
V198M	2	Untreated	181216	0	0.00505306
WT	2	Untreated	181216	0	0.00651446
Y859C	2	Untreated	181216	0	0.00612169
G301D	1	Untreated	190128	0	0.0587952
M701T	1	Untreated	190128	0	0.0674377
R168Q	1	Untreated	190128	0	0.0519815
V262G	1	Untreated	190128	0	0.0539336
WT	1	Untreated	190128	0	0.0406906
G301D	2	Untreated	190128	0	0.0630611
M701T	2	Untreated	190128	0	0.0975286
R168Q	2	Untreated	190128	0	0.0552352
V262G	2	Untreated	190128	0	0.0528484
WT	2	Untreated	190128	0	0.0478867
G301D	1	Untreated	190205	0	0.00682663
M701T	1	Untreated	190205	0	0.00835613
R168Q	1	Untreated	190205	0	0.00653825
V262G	1	Untreated	190205	0	0.00753589
WT	1	Untreated	190205	0	0.0119534
G301D	2	Untreated	190205	0	0.0085503
M701T	2	Untreated	190205	0	0.00828932
R168Q	2	Untreated	190205	0	0.00755578
V262G	2	Untreated	190205	0	0.00650601
WT	2	Untreated	190205	0	0.0130609
A439V	1	Untreated	190211	0	0.0539336
E311K	1	Untreated	190211	0	0.0519815
I334V	1	Untreated	190211	0	0.0674377
T348M	1	Untreated	190211	0	0.0403435
WT	1	Untreated	190211	0	0.0406906
A439V	2	Untreated	190211	0	0.0528484
E311K	2	Untreated	190211	0	0.0552352
I334V	2	Untreated	190211	0	0.0975286
T348M	2	Untreated	190211	0	0.0514027
WT	2	Untreated	190211	0	0.0478867
A439V	1	Untreated	190226	0	0.0238258
E311K	1	Untreated	190226	0	0.0172981
G767S	1	Untreated	190226	0	0.0225197
I334V	1	Untreated	190226	0	0.0230433
T348M	1	Untreated	190226	0	0.0152497
WT	1	Untreated	190226	0	0.0190879
A439V	2	Untreated	190226	0	0.0235897
E311K	2	Untreated	190226	0	0.0202628
G767S	2	Untreated	190226	0	0.0191363
I334V	2	Untreated	190226	0	0.0203451
T348M	2	Untreated	190226	0	0.0226614
WT	2	Untreated	190226	0	0.0204864
A439T	1	Untreated	190401	0	0.0470039
E690K	1	Untreated	190401	0	0.0283448
G569R	1	Untreated	190401	0	0.0228093
I313V	1	Untreated	190401	0	0.029615
WT	1	Untreated	190401	0	0.0256608
A439T	2	Untreated	190401	0	0.0361214
E690K	2	Untreated	190401	0	0.0262283
G569R	2	Untreated	190401	0	0.026061
I313V	2	Untreated	190401	0	0.0396078
WT	2	Untreated	190401	0	0.0275903
A439T	1	Untreated	190402	0	0.0184347
E690K	1	Untreated	190402	0	0.0137588
G569R	1	Untreated	190402	0	0.0103706
I313V	1	Untreated	190402	0	0.0166693
WT	1	Untreated	190402	0	0.0191719
A439T	2	Untreated	190402	0	0.0270979
E690K	2	Untreated	190402	0	0.0132911
G569R	2	Untreated	190402	0	0.0132983
I313V	2	Untreated	190402	0	0.018076
WT	2	Untreated	190402	0	0.0164243
T436N	1	Untreated	190521	0	0.0101662
WT	1	Untreated	190521	0	0.00703142
Y570C	1	Untreated	190521	0	0.00868911
T436N	2	Untreated	190521	0	0.012315
WT	2	Untreated	190521	0	0.00671234
Y570C	2	Untreated	190521	0	0.00789784
T436N	1	Untreated	190527	0	0.0476052
WT	1	Untreated	190527	0	0.0186155
Y570C	1	Untreated	190527	0	0.0673905
T436N	2	Untreated	190527	0	0.0685799
WT	2	Untreated	190527	0	0.0101368
Y570C	2	Untreated	190527	0	0.0814365
A352V	1	Untreated	190618	0	0.00551089
L353P	1	Untreated	190618	0	0.00645595
Q703K	1	Untreated	190618	0	0.00477872
T952M	1	Untreated	190618	0	0.00544649
WT	1	Untreated	190618	0	0.00344892
A352V	2	Untreated	190618	0	0.00442829
L353P	2	Untreated	190618	0	0.00670813
Q703K	2	Untreated	190618	0	0.00572198
T952M	2	Untreated	190618	0	0.00568108
WT	2	Untreated	190618	0	0.00402331
A352V	1	Untreated	190620	0	0.00530435
L353P	1	Untreated	190620	0	0.00362679
Q703K	1	Untreated	190620	0	0.00337862
T952M	1	Untreated	190620	0	0.00505199
WT	1	Untreated	190620	0	0.00401711
A352V	2	Untreated	190620	0	0.00416263
L353P	2	Untreated	190620	0	0.00405103
Q703K	2	Untreated	190620	0	0.00426425
T952M	2	Untreated	190620	0	0.00527934
WT	2	Untreated	190620	0	0.00398151
A75V	1	Untreated	200311	0	0.013798
E567G	1	Untreated	200311	0	0.0119691
S726G	1	Untreated	200311	0	0.0140244
S896P	1	Untreated	200311	0	0.0151207
WT	1	Untreated	200311	0	0.00799884
A75V	2	Untreated	200311	0	0.0102059
E567G	2	Untreated	200311	0	0.00830078
S726G	2	Untreated	200311	0	0.0114644
S896P	2	Untreated	200311	0	0.0140795
WT	2	Untreated	200311	0	0.00761878
A75V	1	Untreated	200618	0	0.00541631
E567G	1	Untreated	200618	0	0.00694713
S726G	1	Untreated	200618	0	0.0058997
S896P	1	Untreated	200618	0	0.00828553
WT	1	Untreated	200618	0	0.00781702
A75V	2	Untreated	200618	0	0.00463445
E567G	2	Untreated	200618	0	0.0074676
S726G	2	Untreated	200618	0	0.00571895
S896P	2	Untreated	200618	0	0.00776461
WT	2	Untreated	200618	0	0.00423729
S726G	1	Untreated	200814	0	0.00251034
S896P	1	Untreated	200814	0	0.00242751
WT	1	Untreated	200814	0	0.00184225
S726G	2	Untreated	200814	0	0.00132908
S896P	2	Untreated	200814	0	0.00112832
WT	2	Untreated	200814	0	0.00134354
S726G	1	Untreated	200817	0	0.00251034
S896P	1	Untreated	200817	0	0.0165589
WT	1	Untreated	200817	0	0.0135066
S726G	2	Untreated	200817	0	0.00132908
S896P	2	Untreated	200817	0	0.0115814
WT	2	Untreated	200817	0	0.0118216
S726G	1	Untreated	200819	0	0.00505738
S896P	1	Untreated	200819	0	0.00682797
WT	1	Untreated	200819	0	0.00559604
S726G	2	Untreated	200819	0	0.00494012
S896P	2	Untreated	200819	0	0.00681385
WT	2	Untreated	200819	0	0.00522527
S726G	3	Untreated	200819	0	0.00624257
S896P	3	Untreated	200819	0	0.00520037
WT	3	Untreated	200819	0	0.00543558
S726G	4	Untreated	200819	0	0.00494785
S896P	4	Untreated	200819	0	0.00775522
WT	4	Untreated	200819	0	0.00493254
K565E	1	Untreated	200907	0	0.00458716
L353P	1	Untreated	200907	0	0.00651163
WT	1	Untreated	200907	0	0.0051774
K565E	2	Untreated	200907	0	0.0053157
L353P	2	Untreated	200907	0	0.00967867
WT	2	Untreated	200907	0	0.00316348
E525K	1	Untreated	200910	0	0.0098401
Q703K	1	Untreated	200910	0	0.00595415
R260W	1	Untreated	200910	0	0.0105263
WT	1	Untreated	200910	0	0.00992218
E525K	2	Untreated	200910	0	0.00659341
Q703K	2	Untreated	200910	0	0.00964912
R260W	2	Untreated	200910	0	0.00686711
WT	2	Untreated	200910	0	0.00775946
K565E	1	Untreated	200911	0	0.0041556
L353P	1	Untreated	200911	0	0.00242037
WT	1	Untreated	200911	0	0.00375831
K565E	2	Untreated	200911	0	0.00561732
L353P	2	Untreated	200911	0	0.00306318
WT	2	Untreated	200911	0	0.00353952
E525K	1	Untreated	200915	0	0.0027792
Q703K	1	Untreated	200915	0	0.002998
R260W	1	Untreated	200915	0	0.00357615
T952M	1	Untreated	200915	0	0.00338876
WT	1	Untreated	200915	0	0.00230521
E525K	2	Untreated	200915	0	0.00192436
Q703K	2	Untreated	200915	0	0.00252377
R260W	2	Untreated	200915	0	0.00265501
T952M	2	Untreated	200915	0	0.0035527
WT	2	Untreated	200915	0	0.00204221
K565E	1	Untreated	200916	0	0.00532421
L353P	1	Untreated	200916	0	0.00240761
WT	1	Untreated	200916	0	0.00504175
K565E	2	Untreated	200916	0	0.00306883
L353P	2	Untreated	200916	0	0.0043956
WT	2	Untreated	200916	0	0.00675586
T952M	1	Untreated	200917	0	0.00544423
WT	1	Untreated	200917	0	0.00690574
T952M	2	Untreated	200917	0	0.195402
WT	2	Untreated	200917	0	0.00450341
E525K	1	Untreated	201006	0	0.00563938
Q703K	1	Untreated	201006	0	0.00645614
R260W	1	Untreated	201006	0	0.00529568
T952M	1	Untreated	201006	0	0.00990598
WT	1	Untreated	201006	0	0.00403575
E525K	2	Untreated	201006	0	0.0057119
Q703K	2	Untreated	201006	0	0.00609402
R260W	2	Untreated	201006	0	0.00614345
T952M	2	Untreated	201006	0	0.00870647
WT	2	Untreated	201006	0	0.00625572
E525K	1	Untreated	201012	0	0.00944112
Q703K	1	Untreated	201012	0	0.00784281
R260W	1	Untreated	201012	0	0.0112143
T952M	1	Untreated	201012	0	0.00790389
WT	1	Untreated	201012	0	0.00663464
E525K	2	Untreated	201012	0	0.0112956
Q703K	2	Untreated	201012	0	0.00616317
R260W	2	Untreated	201012	0	0.0110473
T952M	2	Untreated	201012	0	0.00568689
WT	2	Untreated	201012	0	0.00707082
K565E	1	Untreated	201013	0	0.00814436
L353P	1	Untreated	201013	0	0.00745413
WT	1	Untreated	201013	0	0.00621875
K565E	2	Untreated	201013	0	0.00851231
L353P	2	Untreated	201013	0	0.00676701
WT	2	Untreated	201013	0	0.00938166
E525K	1	Untreated	201105	0	0.00406064
L353P	1	Untreated	201105	0	0.00584059
Q703K	1	Untreated	201105	0	0.00595175
R260W	1	Untreated	201105	0	0.00502019
WT	1	Untreated	201105	0	0.0106855
E525K	2	Untreated	201105	0	0.00581335
L353P	2	Untreated	201105	0	0.00572435
Q703K	2	Untreated	201105	0	0.00501894
R260W	2	Untreated	201105	0	0.00519805
WT	2	Untreated	201105	0	0.0134728
E525K	1	Untreated	201112	0	0.00661813
L353P	1	Untreated	201112	0	0.00577653
Q703K	1	Untreated	201112	0	0.00508493
R260W	1	Untreated	201112	0	0.00558259
WT	1	Untreated	201112	0	0.00383068
E525K	2	Untreated	201112	0	0.004111
L353P	2	Untreated	201112	0	0.00570207
Q703K	2	Untreated	201112	0	0.00532085
R260W	2	Untreated	201112	0	0.00517049
WT	2	Untreated	201112	0	0.00489265
E525K	1	Untreated	210113	0	0.00282043
L1016F	1	Untreated	210113	0	0.00255544
R260W	1	Untreated	210113	0	0.00256098
S726G/S896P	1	Untreated	210113	0	0.00168684
WT	1	Untreated	210113	0	0.00184964
E525K	2	Untreated	210113	0	0.00415255
L1016F	2	Untreated	210113	0	0.00179411
R260W	2	Untreated	210113	0	0.00399177
S726G/S896P	2	Untreated	210113	0	0.00237503
WT	2	Untreated	210113	0	0.00214305
E525K	1	Untreated	210120	0	0.00281109
L1016F	1	Untreated	210120	0	0.004004
R260W	1	Untreated	210120	0	0.00218103
S726G/S896P	1	Untreated	210120	0	0.00442208
WT	1	Untreated	210120	0	0.00418334
E525K	2	Untreated	210120	0	0.00269043
L1016F	2	Untreated	210120	0	0.00374313
R260W	2	Untreated	210120	0	0.0044154
S726G/S896P	2	Untreated	210120	0	0.00344531
WT	2	Untreated	210120	0	0.00484262
G301D	1	Untreated	220729	0	0.00488998
G767S	1	Untreated	220729	0	0.00452489
WT	1	Untreated	220729	0	0.00781805
G301D	2	Untreated	220729	0	0.00557185
G767S	2	Untreated	220729	0	0.00381316
WT	2	Untreated	220729	0	0.00211864

## Sheet: 15.Untreated
Genotype	Replicate	Treatment	Experiment	Time.point.(min)	Pcent.cell.death
K375E	1	Untreated	181007	15	0.0323323
K568N	1	Untreated	181007	15	0.0458694
WT	1	Untreated	181007	15	0.0443455
K375E	2	Untreated	181007	15	0.0357523
K568N	2	Untreated	181007	15	0.0361821
WT	2	Untreated	181007	15	0.0569106
D303H	1	Untreated	181008	15	0.0238274
D303N	1	Untreated	181008	15	0.0202886
V198M	1	Untreated	181008	15	0.0328914
WT	1	Untreated	181008	15	0.0270365
Y859C	1	Untreated	181008	15	0.0201338
D303H	2	Untreated	181008	15	0.0220262
D303N	2	Untreated	181008	15	0.021789
V198M	2	Untreated	181008	15	0.0338833
WT	2	Untreated	181008	15	0.0239551
Y859C	2	Untreated	181008	15	0.0254651
K375E	1	Untreated	181205	15	0.0144041
K568N	1	Untreated	181205	15	0.0279503
WT	1	Untreated	181205	15	0.0152921
K375E	2	Untreated	181205	15	0.0129958
K568N	2	Untreated	181205	15	0.0282276
WT	2	Untreated	181205	15	0.0183137
D303H	1	Untreated	181210	15	0.0411326
D303N	1	Untreated	181210	15	0.0465612
V198M	1	Untreated	181210	15	0.0657425
WT	1	Untreated	181210	15	0.0665122
Y859C	1	Untreated	181210	15	0.0420257
D303H	2	Untreated	181210	15	0.0416125
D303N	2	Untreated	181210	15	0.0444857
V198M	2	Untreated	181210	15	0.0602799
WT	2	Untreated	181210	15	0.0707214
Y859C	2	Untreated	181210	15	0.0455838
D303H	1	Untreated	181216	15	0.00684636
D303N	1	Untreated	181216	15	0.00639432
V198M	1	Untreated	181216	15	0.00573504
WT	1	Untreated	181216	15	0.00761518
Y859C	1	Untreated	181216	15	0.0050994
D303H	2	Untreated	181216	15	0.00868021
D303N	2	Untreated	181216	15	0.00833391
V198M	2	Untreated	181216	15	0.00641577
WT	2	Untreated	181216	15	0.00713868
Y859C	2	Untreated	181216	15	0.00631801
G301D	1	Untreated	190128	15	0.0609391
M701T	1	Untreated	190128	15	0.0703612
R168Q	1	Untreated	190128	15	0.0552166
V262G	1	Untreated	190128	15	0.060928
WT	1	Untreated	190128	15	0.0432686
G301D	2	Untreated	190128	15	0.0699105
M701T	2	Untreated	190128	15	0.0984456
R168Q	2	Untreated	190128	15	0.0621374
V262G	2	Untreated	190128	15	0.0589559
WT	2	Untreated	190128	15	0.0521152
G301D	1	Untreated	190205	15	0.00700456
M701T	1	Untreated	190205	15	0.00942917
R168Q	1	Untreated	190205	15	0.00706399
V262G	1	Untreated	190205	15	0.00781398
WT	1	Untreated	190205	15	0.0119669
G301D	2	Untreated	190205	15	0.00950206
M701T	2	Untreated	190205	15	0.00859436
R168Q	2	Untreated	190205	15	0.00864633
V262G	2	Untreated	190205	15	0.00715976
WT	2	Untreated	190205	15	0.0123888
A439V	1	Untreated	190211	15	0.060928
E311K	1	Untreated	190211	15	0.0552166
I334V	1	Untreated	190211	15	0.0703612
T348M	1	Untreated	190211	15	0.0431773
WT	1	Untreated	190211	15	0.0432686
A439V	2	Untreated	190211	15	0.0589559
E311K	2	Untreated	190211	15	0.0621374
I334V	2	Untreated	190211	15	0.0984456
T348M	2	Untreated	190211	15	0.0537481
WT	2	Untreated	190211	15	0.0521152
A439V	1	Untreated	190226	15	0.0280035
E311K	1	Untreated	190226	15	0.0198526
G767S	1	Untreated	190226	15	0.0227062
I334V	1	Untreated	190226	15	0.0248326
T348M	1	Untreated	190226	15	0.0161727
WT	1	Untreated	190226	15	0.0199188
A439V	2	Untreated	190226	15	0.0252296
E311K	2	Untreated	190226	15	0.0214091
G767S	2	Untreated	190226	15	0.0198034
I334V	2	Untreated	190226	15	0.019891
T348M	2	Untreated	190226	15	0.0226529
WT	2	Untreated	190226	15	0.0201262
A439T	1	Untreated	190401	15	0.0367573
E690K	1	Untreated	190401	15	0.0292289
G569R	1	Untreated	190401	15	0.0229613
I313V	1	Untreated	190401	15	0.0237797
WT	1	Untreated	190401	15	0.0204377
A439T	2	Untreated	190401	15	0.0339035
E690K	2	Untreated	190401	15	0.0242765
G569R	2	Untreated	190401	15	0.0281385
I313V	2	Untreated	190401	15	0.0342851
WT	2	Untreated	190401	15	0.0271662
A439T	1	Untreated	190402	15	0.0140369
E690K	1	Untreated	190402	15	0.0127614
G569R	1	Untreated	190402	15	0.00888031
I313V	1	Untreated	190402	15	0.0135121
WT	1	Untreated	190402	15	0.012747
A439T	2	Untreated	190402	15	0.0228439
E690K	2	Untreated	190402	15	0.0109699
G569R	2	Untreated	190402	15	0.0123952
I313V	2	Untreated	190402	15	0.0141069
WT	2	Untreated	190402	15	0.0132337
T436N	1	Untreated	190521	15	0.0102564
WT	1	Untreated	190521	15	0.00811155
Y570C	1	Untreated	190521	15	0.00830184
T436N	2	Untreated	190521	15	0.0126582
WT	2	Untreated	190521	15	0.00637312
Y570C	2	Untreated	190521	15	0.00816761
T436N	1	Untreated	190527	15	0.0326145
WT	1	Untreated	190527	15	0.00997719
Y570C	1	Untreated	190527	15	0.0444299
T436N	2	Untreated	190527	15	0.0471698
WT	2	Untreated	190527	15	0.00967283
Y570C	2	Untreated	190527	15	0.0507524
A352V	1	Untreated	190618	15	0.00504796
L353P	1	Untreated	190618	15	0.00667583
Q703K	1	Untreated	190618	15	0.0058311
T952M	1	Untreated	190618	15	0.00557069
WT	1	Untreated	190618	15	0.00374844
A352V	2	Untreated	190618	15	0.00418114
L353P	2	Untreated	190618	15	0.0065803
Q703K	2	Untreated	190618	15	0.00550495
T952M	2	Untreated	190618	15	0.00545858
WT	2	Untreated	190618	15	0.0044622
A352V	1	Untreated	190620	15	0.00591643
L353P	1	Untreated	190620	15	0.00378638
Q703K	1	Untreated	190620	15	0.003924
T952M	1	Untreated	190620	15	0.00632479
WT	1	Untreated	190620	15	0.00413529
A352V	2	Untreated	190620	15	0.0047656
L353P	2	Untreated	190620	15	0.00442373
Q703K	2	Untreated	190620	15	0.00543226
T952M	2	Untreated	190620	15	0.00539299
WT	2	Untreated	190620	15	0.00503335
A75V	1	Untreated	200311	15	0.00969611
E567G	1	Untreated	200311	15	0.00896749
S726G	1	Untreated	200311	15	0.0112776
S896P	1	Untreated	200311	15	0.012782
WT	1	Untreated	200311	15	0.00747956
A75V	2	Untreated	200311	15	0.00930983
E567G	2	Untreated	200311	15	0.00980507
S726G	2	Untreated	200311	15	0.0108005
S896P	2	Untreated	200311	15	0.0146444
WT	2	Untreated	200311	15	0.00760062
A75V	1	Untreated	200618	15	0.00502092
E567G	1	Untreated	200618	15	0.00682902
S726G	1	Untreated	200618	15	0.00596513
S896P	1	Untreated	200618	15	0.00828289
WT	1	Untreated	200618	15	0.00851789
A75V	2	Untreated	200618	15	0.00469925
E567G	2	Untreated	200618	15	0.00779363
S726G	2	Untreated	200618	15	0.00580535
S896P	2	Untreated	200618	15	0.00721336
WT	2	Untreated	200618	15	0.005148
S726G	1	Untreated	200814	15	0.00255958
S896P	1	Untreated	200814	15	0.0021315
WT	1	Untreated	200814	15	0.00238163
S726G	2	Untreated	200814	15	0.000432488
S896P	2	Untreated	200814	15	0.00143148
WT	2	Untreated	200814	15	0.00202984
S726G	1	Untreated	200817	15	0.00255958
S896P	1	Untreated	200817	15	0.0169825
WT	1	Untreated	200817	15	0.0143035
S726G	2	Untreated	200817	15	0.000432488
S896P	2	Untreated	200817	15	0.0122292
WT	2	Untreated	200817	15	0.0126199
S726G	1	Untreated	200819	15	0.0049515
S896P	1	Untreated	200819	15	0.00672252
WT	1	Untreated	200819	15	0.00608843
S726G	2	Untreated	200819	15	0.00564303
S896P	2	Untreated	200819	15	0.00649981
WT	2	Untreated	200819	15	0.00565839
S726G	3	Untreated	200819	15	0.00512926
S896P	3	Untreated	200819	15	0.00505573
WT	3	Untreated	200819	15	0.00565967
S726G	4	Untreated	200819	15	0.0047019
S896P	4	Untreated	200819	15	0.00666084
WT	4	Untreated	200819	15	0.00497203
K565E	1	Untreated	200907	15	0.00526213
L353P	1	Untreated	200907	15	0.0066268
WT	1	Untreated	200907	15	0.00528553
K565E	2	Untreated	200907	15	0.00558128
L353P	2	Untreated	200907	15	0.0102096
WT	2	Untreated	200907	15	0.00500751
E525K	1	Untreated	200910	15	0.0102659
Q703K	1	Untreated	200910	15	0.00661871
R260W	1	Untreated	200910	15	0.0105226
WT	1	Untreated	200910	15	0.0114255
E525K	2	Untreated	200910	15	0.00685275
Q703K	2	Untreated	200910	15	0.00975817
R260W	2	Untreated	200910	15	0.00761293
WT	2	Untreated	200910	15	0.00855408
K565E	1	Untreated	200911	15	0.00406013
L353P	1	Untreated	200911	15	0.00282805
WT	1	Untreated	200911	15	0.00407898
K565E	2	Untreated	200911	15	0.00614684
L353P	2	Untreated	200911	15	0.0035506
WT	2	Untreated	200911	15	0.00402101
E525K	1	Untreated	200915	15	0.00328235
Q703K	1	Untreated	200915	15	0.00335155
R260W	1	Untreated	200915	15	0.00378868
T952M	1	Untreated	200915	15	0.00373134
WT	1	Untreated	200915	15	0.0032488
E525K	2	Untreated	200915	15	0.00187819
Q703K	2	Untreated	200915	15	0.00289105
R260W	2	Untreated	200915	15	0.00314196
T952M	2	Untreated	200915	15	0.00335775
WT	2	Untreated	200915	15	0.00261637
K565E	1	Untreated	200916	15	0.00490783
L353P	1	Untreated	200916	15	0.00274117
WT	1	Untreated	200916	15	0.0062393
K565E	2	Untreated	200916	15	0.00395421
L353P	2	Untreated	200916	15	0.00449817
WT	2	Untreated	200916	15	0.00601882
T952M	1	Untreated	200917	15	0.00615034
WT	1	Untreated	200917	15	0.00679555
T952M	2	Untreated	200917	15	0.0707547
WT	2	Untreated	200917	15	0.004458
E525K	1	Untreated	201006	15	0.00658177
Q703K	1	Untreated	201006	15	0.00718317
R260W	1	Untreated	201006	15	0.00614489
T952M	1	Untreated	201006	15	0.00833464
WT	1	Untreated	201006	15	0.00511332
E525K	2	Untreated	201006	15	0.006594
Q703K	2	Untreated	201006	15	0.00721785
R260W	2	Untreated	201006	15	0.00663654
T952M	2	Untreated	201006	15	0.00895238
WT	2	Untreated	201006	15	0.00689754
E525K	1	Untreated	201012	15	0.00980392
Q703K	1	Untreated	201012	15	0.00819672
R260W	1	Untreated	201012	15	0.0114379
T952M	1	Untreated	201012	15	0.00755928
WT	1	Untreated	201012	15	0.00670017
E525K	2	Untreated	201012	15	0.012972
Q703K	2	Untreated	201012	15	0.00743648
R260W	2	Untreated	201012	15	0.0106754
T952M	2	Untreated	201012	15	0.00705312
WT	2	Untreated	201012	15	0.00617978
K565E	1	Untreated	201013	15	0.0102056
L353P	1	Untreated	201013	15	0.00785589
WT	1	Untreated	201013	15	0.00616781
K565E	2	Untreated	201013	15	0.00968222
L353P	2	Untreated	201013	15	0.00768974
WT	2	Untreated	201013	15	0.010915
E525K	1	Untreated	201105	15	0.00490463
L353P	1	Untreated	201105	15	0.00528473
Q703K	1	Untreated	201105	15	0.00564671
R260W	1	Untreated	201105	15	0.00512985
WT	1	Untreated	201105	15	0.011291
E525K	2	Untreated	201105	15	0.00537746
L353P	2	Untreated	201105	15	0.00605867
Q703K	2	Untreated	201105	15	0.00617753
R260W	2	Untreated	201105	15	0.00505415
WT	2	Untreated	201105	15	0.0136851
E525K	1	Untreated	201112	15	0.00805311
L353P	1	Untreated	201112	15	0.00639526
Q703K	1	Untreated	201112	15	0.00495781
R260W	1	Untreated	201112	15	0.00625087
WT	1	Untreated	201112	15	0.00398221
E525K	2	Untreated	201112	15	0.00447742
L353P	2	Untreated	201112	15	0.00638534
Q703K	2	Untreated	201112	15	0.00552204
R260W	2	Untreated	201112	15	0.00466073
WT	2	Untreated	201112	15	0.0054672
E525K	1	Untreated	210113	15	0.00363563
L1016F	1	Untreated	210113	15	0.00451977
R260W	1	Untreated	210113	15	0.00288984
S726G/S896P	1	Untreated	210113	15	0.00385085
WT	1	Untreated	210113	15	0.0039182
E525K	2	Untreated	210113	15	0.00470613
L1016F	2	Untreated	210113	15	0.00223067
R260W	2	Untreated	210113	15	0.00470723
S726G/S896P	2	Untreated	210113	15	0.00464865
WT	2	Untreated	210113	15	0.00333389
E525K	1	Untreated	210120	15	0.0025487
L1016F	1	Untreated	210120	15	0.00547599
R260W	1	Untreated	210120	15	0.00398657
S726G/S896P	1	Untreated	210120	15	0.00396418
WT	1	Untreated	210120	15	0.00429722
E525K	2	Untreated	210120	15	0.00412677
L1016F	2	Untreated	210120	15	0.00348392
R260W	2	Untreated	210120	15	0.00414794
S726G/S896P	2	Untreated	210120	15	0.00388134
WT	2	Untreated	210120	15	0.00579115
G301D	1	Untreated	220729	15	0.0088696
G767S	1	Untreated	220729	15	0.00900621
WT	1	Untreated	220729	15	0.0158631
G301D	2	Untreated	220729	15	0.00894216
G767S	2	Untreated	220729	15	0.0095092
WT	2	Untreated	220729	15	0.00508302

## Sheet: 30.Untreated
Genotype	Replicate	Treatment	Experiment	Time.point.(min)	Pcent.cell.death
K375E	1	Untreated	181007	30	0.0324018
K568N	1	Untreated	181007	30	0.0479963
WT	1	Untreated	181007	30	0.041254
K375E	2	Untreated	181007	30	0.0381468
K568N	2	Untreated	181007	30	0.0388816
WT	2	Untreated	181007	30	0.0617186
D303H	1	Untreated	181008	30	0.023953
D303N	1	Untreated	181008	30	0.0206479
V198M	1	Untreated	181008	30	0.0323161
WT	1	Untreated	181008	30	0.0288753
Y859C	1	Untreated	181008	30	0.0220618
D303H	2	Untreated	181008	30	0.0239487
D303N	2	Untreated	181008	30	0.0219944
V198M	2	Untreated	181008	30	0.0348777
WT	2	Untreated	181008	30	0.0251113
Y859C	2	Untreated	181008	30	0.0260387
K375E	1	Untreated	181205	30	0.0144004
K568N	1	Untreated	181205	30	0.0281643
WT	1	Untreated	181205	30	0.0177696
K375E	2	Untreated	181205	30	0.0137428
K568N	2	Untreated	181205	30	0.0288472
WT	2	Untreated	181205	30	0.0200532
D303H	1	Untreated	181210	30	0.0409997
D303N	1	Untreated	181210	30	0.0466387
V198M	1	Untreated	181210	30	0.0640312
WT	1	Untreated	181210	30	0.0677879
Y859C	1	Untreated	181210	30	0.0434823
D303H	2	Untreated	181210	30	0.0415085
D303N	2	Untreated	181210	30	0.0426075
V198M	2	Untreated	181210	30	0.0609999
WT	2	Untreated	181210	30	0.0700833
Y859C	2	Untreated	181210	30	0.0462267
D303H	1	Untreated	181216	30	0.00725123
D303N	1	Untreated	181216	30	0.0061589
V198M	1	Untreated	181216	30	0.00630837
WT	1	Untreated	181216	30	0.0071402
Y859C	1	Untreated	181216	30	0.0057263
D303H	2	Untreated	181216	30	0.00850287
D303N	2	Untreated	181216	30	0.00795508
V198M	2	Untreated	181216	30	0.00653764
WT	2	Untreated	181216	30	0.00766193
Y859C	2	Untreated	181216	30	0.00690598
G301D	1	Untreated	190128	30	0.0577276
M701T	1	Untreated	190128	30	0.0696277
R168Q	1	Untreated	190128	30	0.0569036
V262G	1	Untreated	190128	30	0.0621775
WT	1	Untreated	190128	30	0.0432202
G301D	2	Untreated	190128	30	0.0692765
M701T	2	Untreated	190128	30	0.098125
R168Q	2	Untreated	190128	30	0.0620283
V262G	2	Untreated	190128	30	0.0590736
WT	2	Untreated	190128	30	0.0510076
G301D	1	Untreated	190205	30	0.00724917
M701T	1	Untreated	190205	30	0.0086994
R168Q	1	Untreated	190205	30	0.00756348
V262G	1	Untreated	190205	30	0.00861437
WT	1	Untreated	190205	30	0.0121587
G301D	2	Untreated	190205	30	0.0087375
M701T	2	Untreated	190205	30	0.00863703
R168Q	2	Untreated	190205	30	0.00848435
V262G	2	Untreated	190205	30	0.00765884
WT	2	Untreated	190205	30	0.0132468
A439V	1	Untreated	190211	30	0.0621775
E311K	1	Untreated	190211	30	0.0569036
I334V	1	Untreated	190211	30	0.0696277
T348M	1	Untreated	190211	30	0.0441942
WT	1	Untreated	190211	30	0.0432202
A439V	2	Untreated	190211	30	0.0590736
E311K	2	Untreated	190211	30	0.0620283
I334V	2	Untreated	190211	30	0.098125
T348M	2	Untreated	190211	30	0.0542239
WT	2	Untreated	190211	30	0.0510076
A439V	1	Untreated	190226	30	0.0269228
E311K	1	Untreated	190226	30	0.017615
G767S	1	Untreated	190226	30	0.0229876
I334V	1	Untreated	190226	30	0.0236366
T348M	1	Untreated	190226	30	0.0162866
WT	1	Untreated	190226	30	0.0200573
A439V	2	Untreated	190226	30	0.0232702
E311K	2	Untreated	190226	30	0.0214794
G767S	2	Untreated	190226	30	0.0204838
I334V	2	Untreated	190226	30	0.0196858
T348M	2	Untreated	190226	30	0.0237018
WT	2	Untreated	190226	30	0.0212943
A439T	1	Untreated	190401	30	0.0356495
E690K	1	Untreated	190401	30	0.0289642
G569R	1	Untreated	190401	30	0.023136
I313V	1	Untreated	190401	30	0.023765
WT	1	Untreated	190401	30	0.0202161
A439T	2	Untreated	190401	30	0.0342778
E690K	2	Untreated	190401	30	0.0236518
G569R	2	Untreated	190401	30	0.027027
I313V	2	Untreated	190401	30	0.0353535
WT	2	Untreated	190401	30	0.0255295
A439T	1	Untreated	190402	30	0.0119815
E690K	1	Untreated	190402	30	0.0124142
G569R	1	Untreated	190402	30	0.00877193
I313V	1	Untreated	190402	30	0.0128381
WT	1	Untreated	190402	30	0.0125519
A439T	2	Untreated	190402	30	0.0225962
E690K	2	Untreated	190402	30	0.0113883
G569R	2	Untreated	190402	30	0.0133411
I313V	2	Untreated	190402	30	0.0136804
WT	2	Untreated	190402	30	0.0142677
T436N	1	Untreated	190521	30	0.0107715
WT	1	Untreated	190521	30	0.00856777
Y570C	1	Untreated	190521	30	0.00844284
T436N	2	Untreated	190521	30	0.0128167
WT	2	Untreated	190521	30	0.00601369
Y570C	2	Untreated	190521	30	0.00789727
T436N	1	Untreated	190527	30	0.0307253
WT	1	Untreated	190527	30	0.0092545
Y570C	1	Untreated	190527	30	0.0367821
T436N	2	Untreated	190527	30	0.0418665
WT	2	Untreated	190527	30	0.00903926
Y570C	2	Untreated	190527	30	0.0445084
A352V	1	Untreated	190618	30	0.00573154
L353P	1	Untreated	190618	30	0.00617009
Q703K	1	Untreated	190618	30	0.00548804
T952M	1	Untreated	190618	30	0.00595202
WT	1	Untreated	190618	30	0.00368897
A352V	2	Untreated	190618	30	0.00426031
L353P	2	Untreated	190618	30	0.00713904
Q703K	2	Untreated	190618	30	0.00559369
T952M	2	Untreated	190618	30	0.00571535
WT	2	Untreated	190618	30	0.00481959
A352V	1	Untreated	190620	30	0.00527595
L353P	1	Untreated	190620	30	0.0039478
Q703K	1	Untreated	190620	30	0.00389419
T952M	1	Untreated	190620	30	0.00587819
WT	1	Untreated	190620	30	0.00437361
A352V	2	Untreated	190620	30	0.00454103
L353P	2	Untreated	190620	30	0.0043538
Q703K	2	Untreated	190620	30	0.00561046
T952M	2	Untreated	190620	30	0.00571678
WT	2	Untreated	190620	30	0.00512821
A75V	1	Untreated	200311	30	0.00938171
E567G	1	Untreated	200311	30	0.00947015
S726G	1	Untreated	200311	30	0.0097101
S896P	1	Untreated	200311	30	0.0136395
WT	1	Untreated	200311	30	0.00733806
A75V	2	Untreated	200311	30	0.00978988
E567G	2	Untreated	200311	30	0.0100976
S726G	2	Untreated	200311	30	0.0104766
S896P	2	Untreated	200311	30	0.0153579
WT	2	Untreated	200311	30	0.00708392
A75V	1	Untreated	200618	30	0.00490884
E567G	1	Untreated	200618	30	0.00685017
S726G	1	Untreated	200618	30	0.005939
S896P	1	Untreated	200618	30	0.00824377
WT	1	Untreated	200618	30	0.00847573
A75V	2	Untreated	200618	30	0.00473588
E567G	2	Untreated	200618	30	0.0062379
S726G	2	Untreated	200618	30	0.00584215
S896P	2	Untreated	200618	30	0.00534188
WT	2	Untreated	200618	30	0.00463124
S726G	1	Untreated	200814	30	0.00225962
S896P	1	Untreated	200814	30	0.00177607
WT	1	Untreated	200814	30	0.00230986
S726G	2	Untreated	200814	30	0.000773216
S896P	2	Untreated	200814	30	0.00141884
WT	2	Untreated	200814	30	0.0021316
S726G	1	Untreated	200817	30	0.00225962
S896P	1	Untreated	200817	30	0.0167862
WT	1	Untreated	200817	30	0.0136847
S726G	2	Untreated	200817	30	0.000773216
S896P	2	Untreated	200817	30	0.0124232
WT	2	Untreated	200817	30	0.0133184
S726G	1	Untreated	200819	30	0.00528451
S896P	1	Untreated	200819	30	0.00687662
WT	1	Untreated	200819	30	0.00585413
S726G	2	Untreated	200819	30	0.00572748
S896P	2	Untreated	200819	30	0.00672006
WT	2	Untreated	200819	30	0.00527827
S726G	3	Untreated	200819	30	0.00529297
S896P	3	Untreated	200819	30	0.00453711
WT	3	Untreated	200819	30	0.00551837
S726G	4	Untreated	200819	30	0.00401778
S896P	4	Untreated	200819	30	0.00683623
WT	4	Untreated	200819	30	0.0053921
K565E	1	Untreated	200907	30	0.005122
L353P	1	Untreated	200907	30	0.00644755
WT	1	Untreated	200907	30	0.00527183
K565E	2	Untreated	200907	30	0.00591651
L353P	2	Untreated	200907	30	0.00960363
WT	2	Untreated	200907	30	0.0039829
E525K	1	Untreated	200910	30	0.00999836
Q703K	1	Untreated	200910	30	0.00679517
R260W	1	Untreated	200910	30	0.0100665
WT	1	Untreated	200910	30	0.0104703
E525K	2	Untreated	200910	30	0.00667644
Q703K	2	Untreated	200910	30	0.00926498
R260W	2	Untreated	200910	30	0.00691207
WT	2	Untreated	200910	30	0.00994063
K565E	1	Untreated	200911	30	0.00398741
L353P	1	Untreated	200911	30	0.00290434
WT	1	Untreated	200911	30	0.00379792
K565E	2	Untreated	200911	30	0.00594916
L353P	2	Untreated	200911	30	0.00319214
WT	2	Untreated	200911	30	0.00394228
E525K	1	Untreated	200915	30	0.0032041
Q703K	1	Untreated	200915	30	0.00328712
R260W	1	Untreated	200915	30	0.00377721
T952M	1	Untreated	200915	30	0.00419229
WT	1	Untreated	200915	30	0.00333216
E525K	2	Untreated	200915	30	0.00203974
Q703K	2	Untreated	200915	30	0.00290741
R260W	2	Untreated	200915	30	0.00328235
T952M	2	Untreated	200915	30	0.00419364
WT	2	Untreated	200915	30	0.00287877
K565E	1	Untreated	200916	30	0.00444081
L353P	1	Untreated	200916	30	0.00294356
WT	1	Untreated	200916	30	0.00632911
K565E	2	Untreated	200916	30	0.00418709
L353P	2	Untreated	200916	30	0.00452823
WT	2	Untreated	200916	30	0.00635297
T952M	1	Untreated	200917	30	0.00555803
WT	1	Untreated	200917	30	0.0056638
T952M	2	Untreated	200917	30	0.0370096
WT	2	Untreated	200917	30	0.00393018
E525K	1	Untreated	201006	30	0.00603401
Q703K	1	Untreated	201006	30	0.00727676
R260W	1	Untreated	201006	30	0.00467431
T952M	1	Untreated	201006	30	0.00872837
WT	1	Untreated	201006	30	0.00537423
E525K	2	Untreated	201006	30	0.00602719
Q703K	2	Untreated	201006	30	0.00668724
R260W	2	Untreated	201006	30	0.00569727
T952M	2	Untreated	201006	30	0.00897505
WT	2	Untreated	201006	30	0.00726866
E525K	1	Untreated	201012	30	0.00918836
Q703K	1	Untreated	201012	30	0.00771766
R260W	1	Untreated	201012	30	0.0108778
T952M	1	Untreated	201012	30	0.0078392
WT	1	Untreated	201012	30	0.00591525
E525K	2	Untreated	201012	30	0.0113838
Q703K	2	Untreated	201012	30	0.00636428
R260W	2	Untreated	201012	30	0.0104522
T952M	2	Untreated	201012	30	0.00737101
WT	2	Untreated	201012	30	0.00541653
K565E	1	Untreated	201013	30	0.0103037
L353P	1	Untreated	201013	30	0.00731123
WT	1	Untreated	201013	30	0.0062603
K565E	2	Untreated	201013	30	0.00958466
L353P	2	Untreated	201013	30	0.00803758
WT	2	Untreated	201013	30	0.010087
E525K	1	Untreated	201105	30	0.0044607
L353P	1	Untreated	201105	30	0.00477178
Q703K	1	Untreated	201105	30	0.00595487
R260W	1	Untreated	201105	30	0.00428422
WT	1	Untreated	201105	30	0.0111345
E525K	2	Untreated	201105	30	0.00527597
L353P	2	Untreated	201105	30	0.00599793
Q703K	2	Untreated	201105	30	0.00608102
R260W	2	Untreated	201105	30	0.00462916
WT	2	Untreated	201105	30	0.0131477
E525K	1	Untreated	201112	30	0.0077734
L353P	1	Untreated	201112	30	0.00622911
Q703K	1	Untreated	201112	30	0.00517277
R260W	1	Untreated	201112	30	0.00559803
WT	1	Untreated	201112	30	0.00371644
E525K	2	Untreated	201112	30	0.00495786
L353P	2	Untreated	201112	30	0.00706234
Q703K	2	Untreated	201112	30	0.00575177
R260W	2	Untreated	201112	30	0.00492349
WT	2	Untreated	201112	30	0.00568749
E525K	1	Untreated	210113	30	0.0036094
L1016F	1	Untreated	210113	30	0.00407194
R260W	1	Untreated	210113	30	0.00302691
S726G/S896P	1	Untreated	210113	30	0.00403744
WT	1	Untreated	210113	30	0.00388206
E525K	2	Untreated	210113	30	0.00485633
L1016F	2	Untreated	210113	30	0.00193299
R260W	2	Untreated	210113	30	0.00469956
S726G/S896P	2	Untreated	210113	30	0.00490094
WT	2	Untreated	210113	30	0.00296174
E525K	1	Untreated	210120	30	0.00305645
L1016F	1	Untreated	210120	30	0.00507058
R260W	1	Untreated	210120	30	0.00385474
S726G/S896P	1	Untreated	210120	30	0.00329324
WT	1	Untreated	210120	30	0.00421348
E525K	2	Untreated	210120	30	0.00373377
L1016F	2	Untreated	210120	30	0.00365672
R260W	2	Untreated	210120	30	0.00507099
S726G/S896P	2	Untreated	210120	30	0.00390572
WT	2	Untreated	210120	30	0.00542692
G301D	1	Untreated	220729	30	0.01038
G767S	1	Untreated	220729	30	0.0105074
WT	1	Untreated	220729	30	0.0168017
G301D	2	Untreated	220729	30	0.00922787
G767S	2	Untreated	220729	30	0.0105996
WT	2	Untreated	220729	30	0.00609343

## Sheet: 45.Untreated
Genotype	Replicate	Treatment	Experiment	Time.point.(min)	Pcent.cell.death
K375E	1	Untreated	181007	45	0.0335362
K568N	1	Untreated	181007	45	0.0471242
WT	1	Untreated	181007	45	0.0436347
K375E	2	Untreated	181007	45	0.0392328
K568N	2	Untreated	181007	45	0.0395395
WT	2	Untreated	181007	45	0.0629398
D303H	1	Untreated	181008	45	0.025974
D303N	1	Untreated	181008	45	0.0207914
V198M	1	Untreated	181008	45	0.0317413
WT	1	Untreated	181008	45	0.0293581
Y859C	1	Untreated	181008	45	0.0239172
D303H	2	Untreated	181008	45	0.024538
D303N	2	Untreated	181008	45	0.0244393
V198M	2	Untreated	181008	45	0.0355615
WT	2	Untreated	181008	45	0.0254379
Y859C	2	Untreated	181008	45	0.0263765
K375E	1	Untreated	181205	45	0.0152431
K568N	1	Untreated	181205	45	0.0269824
WT	1	Untreated	181205	45	0.0187163
K375E	2	Untreated	181205	45	0.0145992
K568N	2	Untreated	181205	45	0.0296169
WT	2	Untreated	181205	45	0.0225653
D303H	1	Untreated	181210	45	0.043053
D303N	1	Untreated	181210	45	0.0453132
V198M	1	Untreated	181210	45	0.0716788
WT	1	Untreated	181210	45	0.0715339
Y859C	1	Untreated	181210	45	0.0445738
D303H	2	Untreated	181210	45	0.04265
D303N	2	Untreated	181210	45	0.0419796
V198M	2	Untreated	181210	45	0.0631507
WT	2	Untreated	181210	45	0.073621
Y859C	2	Untreated	181210	45	0.0449948
D303H	1	Untreated	181216	45	0.00794654
D303N	1	Untreated	181216	45	0.0069746
V198M	1	Untreated	181216	45	0.00628247
WT	1	Untreated	181216	45	0.00692641
Y859C	1	Untreated	181216	45	0.00564421
D303H	2	Untreated	181216	45	0.00957522
D303N	2	Untreated	181216	45	0.00794685
V198M	2	Untreated	181216	45	0.00693428
WT	2	Untreated	181216	45	0.00793373
Y859C	2	Untreated	181216	45	0.00611559
G301D	1	Untreated	190128	45	0.0572546
M701T	1	Untreated	190128	45	0.0681135
R168Q	1	Untreated	190128	45	0.0549161
V262G	1	Untreated	190128	45	0.0623184
WT	1	Untreated	190128	45	0.0421115
G301D	2	Untreated	190128	45	0.0692727
M701T	2	Untreated	190128	45	0.0938606
R168Q	2	Untreated	190128	45	0.0609328
V262G	2	Untreated	190128	45	0.059391
WT	2	Untreated	190128	45	0.0514534
G301D	1	Untreated	190205	45	0.00773866
M701T	1	Untreated	190205	45	0.00783345
R168Q	1	Untreated	190205	45	0.00730171
V262G	1	Untreated	190205	45	0.00768902
WT	1	Untreated	190205	45	0.0118502
G301D	2	Untreated	190205	45	0.00787402
M701T	2	Untreated	190205	45	0.00767476
R168Q	2	Untreated	190205	45	0.00818133
V262G	2	Untreated	190205	45	0.00737101
WT	2	Untreated	190205	45	0.0132155
A439V	1	Untreated	190211	45	0.0623184
E311K	1	Untreated	190211	45	0.0549161
I334V	1	Untreated	190211	45	0.0681135
T348M	1	Untreated	190211	45	0.0432432
WT	1	Untreated	190211	45	0.0421115
A439V	2	Untreated	190211	45	0.059391
E311K	2	Untreated	190211	45	0.0609328
I334V	2	Untreated	190211	45	0.0938606
T348M	2	Untreated	190211	45	0.0529006
WT	2	Untreated	190211	45	0.0514534
A439V	1	Untreated	190226	45	0.026184
E311K	1	Untreated	190226	45	0.0179293
G767S	1	Untreated	190226	45	0.0226393
I334V	1	Untreated	190226	45	0.0244174
T348M	1	Untreated	190226	45	0.0160393
WT	1	Untreated	190226	45	0.0185874
A439V	2	Untreated	190226	45	0.0233343
E311K	2	Untreated	190226	45	0.0206521
G767S	2	Untreated	190226	45	0.0192043
I334V	2	Untreated	190226	45	0.0193517
T348M	2	Untreated	190226	45	0.0235634
WT	2	Untreated	190226	45	0.0212243
A439T	1	Untreated	190401	45	0.0321725
E690K	1	Untreated	190401	45	0.0284643
G569R	1	Untreated	190401	45	0.0224891
I313V	1	Untreated	190401	45	0.0237489
WT	1	Untreated	190401	45	0.0202611
A439T	2	Untreated	190401	45	0.0342631
E690K	2	Untreated	190401	45	0.0247121
G569R	2	Untreated	190401	45	0.02693
I313V	2	Untreated	190401	45	0.0334607
WT	2	Untreated	190401	45	0.0254962
A439T	1	Untreated	190402	45	0.0131791
E690K	1	Untreated	190402	45	0.0126026
G569R	1	Untreated	190402	45	0.00823987
I313V	1	Untreated	190402	45	0.0120537
WT	1	Untreated	190402	45	0.0115241
A439T	2	Untreated	190402	45	0.0232769
E690K	2	Untreated	190402	45	0.0118222
G569R	2	Untreated	190402	45	0.012719
I313V	2	Untreated	190402	45	0.0140242
WT	2	Untreated	190402	45	0.0130858
T436N	1	Untreated	190521	45	0.0103772
WT	1	Untreated	190521	45	0.00930109
Y570C	1	Untreated	190521	45	0.00919057
T436N	2	Untreated	190521	45	0.0131163
WT	2	Untreated	190521	45	0.00655535
Y570C	2	Untreated	190521	45	0.00830376
T436N	1	Untreated	190527	45	0.0285944
WT	1	Untreated	190527	45	0.0109012
Y570C	1	Untreated	190527	45	0.031216
T436N	2	Untreated	190527	45	0.039192
WT	2	Untreated	190527	45	0.00930788
Y570C	2	Untreated	190527	45	0.0376226
A352V	1	Untreated	190618	45	0.00560725
L353P	1	Untreated	190618	45	0.00587048
Q703K	1	Untreated	190618	45	0.00593188
T952M	1	Untreated	190618	45	0.00602621
WT	1	Untreated	190618	45	0.00344594
A352V	2	Untreated	190618	45	0.00443885
L353P	2	Untreated	190618	45	0.00708897
Q703K	2	Untreated	190618	45	0.00552046
T952M	2	Untreated	190618	45	0.00584795
WT	2	Untreated	190618	45	0.00437956
A352V	1	Untreated	190620	45	0.00555174
L353P	1	Untreated	190620	45	0.00403654
Q703K	1	Untreated	190620	45	0.00436852
T952M	1	Untreated	190620	45	0.005809
WT	1	Untreated	190620	45	0.00477633
A352V	2	Untreated	190620	45	0.00473709
L353P	2	Untreated	190620	45	0.00409698
Q703K	2	Untreated	190620	45	0.00595829
T952M	2	Untreated	190620	45	0.00528655
WT	2	Untreated	190620	45	0.00507088
A75V	1	Untreated	200311	45	0.00959155
E567G	1	Untreated	200311	45	0.00998607
S726G	1	Untreated	200311	45	0.0108787
S896P	1	Untreated	200311	45	0.0135823
WT	1	Untreated	200311	45	0.00653647
A75V	2	Untreated	200311	45	0.0090324
E567G	2	Untreated	200311	45	0.00943914
S726G	2	Untreated	200311	45	0.00959639
S896P	2	Untreated	200311	45	0.0159533
WT	2	Untreated	200311	45	0.00641283
A75V	1	Untreated	200618	45	0.00496968
E567G	1	Untreated	200618	45	0.00747641
S726G	1	Untreated	200618	45	0.00539044
S896P	1	Untreated	200618	45	0.00802438
WT	1	Untreated	200618	45	0.00824249
A75V	2	Untreated	200618	45	0.00452609
E567G	2	Untreated	200618	45	0.00717527
S726G	2	Untreated	200618	45	0.00505648
S896P	2	Untreated	200618	45	0.00417227
WT	2	Untreated	200618	45	0.00431622
S726G	1	Untreated	200814	45	0.00180544
S896P	1	Untreated	200814	45	0.00180505
WT	1	Untreated	200814	45	0.00214763
S726G	2	Untreated	200814	45	0.000631801
S896P	2	Untreated	200814	45	0.00143767
WT	2	Untreated	200814	45	0.00221533
S726G	1	Untreated	200817	45	0.00180544
S896P	1	Untreated	200817	45	0.017064
WT	1	Untreated	200817	45	0.014071
S726G	2	Untreated	200817	45	0.000631801
S896P	2	Untreated	200817	45	0.0132849
WT	2	Untreated	200817	45	0.0128264
S726G	1	Untreated	200819	45	0.00528426
S896P	1	Untreated	200819	45	0.00645035
WT	1	Untreated	200819	45	0.00656678
S726G	2	Untreated	200819	45	0.00542934
S896P	2	Untreated	200819	45	0.00660574
WT	2	Untreated	200819	45	0.00605841
S726G	3	Untreated	200819	45	0.00493045
S896P	3	Untreated	200819	45	0.00497461
WT	3	Untreated	200819	45	0.00542636
S726G	4	Untreated	200819	45	0.00376679
S896P	4	Untreated	200819	45	0.00664704
WT	4	Untreated	200819	45	0.00564525
K565E	1	Untreated	200907	45	0.00469738
L353P	1	Untreated	200907	45	0.00635659
WT	1	Untreated	200907	45	0.00467588
K565E	2	Untreated	200907	45	0.00571489
L353P	2	Untreated	200907	45	0.00899983
WT	2	Untreated	200907	45	0.00400993
E525K	1	Untreated	200910	45	0.00996362
Q703K	1	Untreated	200910	45	0.00623921
R260W	1	Untreated	200910	45	0.0101565
WT	1	Untreated	200910	45	0.010582
E525K	2	Untreated	200910	45	0.00661209
Q703K	2	Untreated	200910	45	0.00894277
R260W	2	Untreated	200910	45	0.00624239
WT	2	Untreated	200910	45	0.00898846
K565E	1	Untreated	200911	45	0.00388601
L353P	1	Untreated	200911	45	0.00264527
WT	1	Untreated	200911	45	0.00337195
K565E	2	Untreated	200911	45	0.00552956
L353P	2	Untreated	200911	45	0.00384108
WT	2	Untreated	200911	45	0.00392519
E525K	1	Untreated	200915	45	0.00329114
Q703K	1	Untreated	200915	45	0.00328121
R260W	1	Untreated	200915	45	0.00338135
T952M	1	Untreated	200915	45	0.00445084
WT	1	Untreated	200915	45	0.00325538
E525K	2	Untreated	200915	45	0.00200414
Q703K	2	Untreated	200915	45	0.00286281
R260W	2	Untreated	200915	45	0.00335502
T952M	2	Untreated	200915	45	0.00490304
WT	2	Untreated	200915	45	0.00283435
K565E	1	Untreated	200916	45	0.00436932
L353P	1	Untreated	200916	45	0.0029383
WT	1	Untreated	200916	45	0.00662571
K565E	2	Untreated	200916	45	0.00432074
L353P	2	Untreated	200916	45	0.0046133
WT	2	Untreated	200916	45	0.00572944
T952M	1	Untreated	200917	45	0.00563136
WT	1	Untreated	200917	45	0.005675
T952M	2	Untreated	200917	45	0.0215483
WT	2	Untreated	200917	45	0.00384311
E525K	1	Untreated	201006	45	0.00562533
Q703K	1	Untreated	201006	45	0.00669136
R260W	1	Untreated	201006	45	0.00484814
T952M	1	Untreated	201006	45	0.00927267
WT	1	Untreated	201006	45	0.00432075
E525K	2	Untreated	201006	45	0.00546924
Q703K	2	Untreated	201006	45	0.00684584
R260W	2	Untreated	201006	45	0.00555418
T952M	2	Untreated	201006	45	0.00876424
WT	2	Untreated	201006	45	0.00652529
E525K	1	Untreated	201012	45	0.0084939
Q703K	1	Untreated	201012	45	0.00728326
R260W	1	Untreated	201012	45	0.0100519
T952M	1	Untreated	201012	45	0.00798108
WT	1	Untreated	201012	45	0.00625199
E525K	2	Untreated	201012	45	0.0122028
Q703K	2	Untreated	201012	45	0.00674001
R260W	2	Untreated	201012	45	0.0100733
T952M	2	Untreated	201012	45	0.007198
WT	2	Untreated	201012	45	0.005615
K565E	1	Untreated	201013	45	0.0097013
L353P	1	Untreated	201013	45	0.00709817
WT	1	Untreated	201013	45	0.00698191
K565E	2	Untreated	201013	45	0.00825418
L353P	2	Untreated	201013	45	0.00798722
WT	2	Untreated	201013	45	0.00992856
E525K	1	Untreated	201105	45	0.00440141
L353P	1	Untreated	201105	45	0.00529312
Q703K	1	Untreated	201105	45	0.00566835
R260W	1	Untreated	201105	45	0.00451745
WT	1	Untreated	201105	45	0.0111298
E525K	2	Untreated	201105	45	0.0053903
L353P	2	Untreated	201105	45	0.00609199
Q703K	2	Untreated	201105	45	0.0061951
R260W	2	Untreated	201105	45	0.00444313
WT	2	Untreated	201105	45	0.0133953
E525K	1	Untreated	201112	45	0.00822317
L353P	1	Untreated	201112	45	0.00637604
Q703K	1	Untreated	201112	45	0.00485978
R260W	1	Untreated	201112	45	0.0054355
WT	1	Untreated	201112	45	0.0038384
E525K	2	Untreated	201112	45	0.00496548
L353P	2	Untreated	201112	45	0.00617118
Q703K	2	Untreated	201112	45	0.00525064
R260W	2	Untreated	201112	45	0.00542846
WT	2	Untreated	201112	45	0.00488612
E525K	1	Untreated	210113	45	0.0034289
L1016F	1	Untreated	210113	45	0.00361723
R260W	1	Untreated	210113	45	0.00378706
S726G/S896P	1	Untreated	210113	45	0.00385201
WT	1	Untreated	210113	45	0.00370471
E525K	2	Untreated	210113	45	0.00483951
L1016F	2	Untreated	210113	45	0.00220507
R260W	2	Untreated	210113	45	0.00405302
S726G/S896P	2	Untreated	210113	45	0.00489596
WT	2	Untreated	210113	45	0.00313278
E525K	1	Untreated	210120	45	0.00281938
L1016F	1	Untreated	210120	45	0.00500609
R260W	1	Untreated	210120	45	0.00416006
S726G/S896P	1	Untreated	210120	45	0.00394033
WT	1	Untreated	210120	45	0.00374532
E525K	2	Untreated	210120	45	0.00456621
L1016F	2	Untreated	210120	45	0.00380058
R260W	2	Untreated	210120	45	0.00539447
S726G/S896P	2	Untreated	210120	45	0.00405865
WT	2	Untreated	210120	45	0.00581088
G301D	1	Untreated	220729	45	0.0092408
G767S	1	Untreated	220729	45	0.0118343
WT	1	Untreated	220729	45	0.0153392
G301D	2	Untreated	220729	45	0.0097786
G767S	2	Untreated	220729	45	0.0134739
WT	2	Untreated	220729	45	0.00668896

## Sheet: 60.Untreated
Genotype	Replicate	Treatment	Experiment	Time.point.(min)	Pcent.cell.death
K375E	1	Untreated	181007	60	0.0340046
K568N	1	Untreated	181007	60	0.0476923
WT	1	Untreated	181007	60	0.0460819
K375E	2	Untreated	181007	60	0.0406904
K568N	2	Untreated	181007	60	0.0402763
WT	2	Untreated	181007	60	0.0613226
D303H	1	Untreated	181008	60	0.0260819
D303N	1	Untreated	181008	60	0.0213933
V198M	1	Untreated	181008	60	0.0321158
WT	1	Untreated	181008	60	0.029344
Y859C	1	Untreated	181008	60	0.0225585
D303H	2	Untreated	181008	60	0.0245877
D303N	2	Untreated	181008	60	0.0233939
V198M	2	Untreated	181008	60	0.0346372
WT	2	Untreated	181008	60	0.026269
Y859C	2	Untreated	181008	60	0.0270136
K375E	1	Untreated	181205	60	0.0149849
K568N	1	Untreated	181205	60	0.0271594
WT	1	Untreated	181205	60	0.0195757
K375E	2	Untreated	181205	60	0.0153734
K568N	2	Untreated	181205	60	0.0307224
WT	2	Untreated	181205	60	0.0224837
D303H	1	Untreated	181210	60	0.0436033
D303N	1	Untreated	181210	60	0.0459028
V198M	1	Untreated	181210	60	0.0794805
WT	1	Untreated	181210	60	0.0727807
Y859C	1	Untreated	181210	60	0.0466418
D303H	2	Untreated	181210	60	0.0419389
D303N	2	Untreated	181210	60	0.0412411
V198M	2	Untreated	181210	60	0.0701172
WT	2	Untreated	181210	60	0.0775389
Y859C	2	Untreated	181210	60	0.0439051
D303H	1	Untreated	181216	60	0.0083657
D303N	1	Untreated	181216	60	0.00763921
V198M	1	Untreated	181216	60	0.00616719
WT	1	Untreated	181216	60	0.00796862
Y859C	1	Untreated	181216	60	0.00533389
D303H	2	Untreated	181216	60	0.00935979
D303N	2	Untreated	181216	60	0.00788057
V198M	2	Untreated	181216	60	0.00697455
WT	2	Untreated	181216	60	0.00799305
Y859C	2	Untreated	181216	60	0.00625165
G301D	1	Untreated	190128	60	0.0574282
M701T	1	Untreated	190128	60	0.0675152
R168Q	1	Untreated	190128	60	0.0547261
V262G	1	Untreated	190128	60	0.0612685
WT	1	Untreated	190128	60	0.0422159
G301D	2	Untreated	190128	60	0.0684634
M701T	2	Untreated	190128	60	0.0946879
R168Q	2	Untreated	190128	60	0.060471
V262G	2	Untreated	190128	60	0.0607473
WT	2	Untreated	190128	60	0.05175
G301D	1	Untreated	190205	60	0.0078311
M701T	1	Untreated	190205	60	0.00854761
R168Q	1	Untreated	190205	60	0.0073583
V262G	1	Untreated	190205	60	0.00825853
WT	1	Untreated	190205	60	0.0118922
G301D	2	Untreated	190205	60	0.00832675
M701T	2	Untreated	190205	60	0.00738714
R168Q	2	Untreated	190205	60	0.00796891
V262G	2	Untreated	190205	60	0.00703194
WT	2	Untreated	190205	60	0.0134583
A439V	1	Untreated	190211	60	0.0612685
E311K	1	Untreated	190211	60	0.0547261
I334V	1	Untreated	190211	60	0.0675152
T348M	1	Untreated	190211	60	0.0429894
WT	1	Untreated	190211	60	0.0422159
A439V	2	Untreated	190211	60	0.0607473
E311K	2	Untreated	190211	60	0.060471
I334V	2	Untreated	190211	60	0.0946879
T348M	2	Untreated	190211	60	0.0534153
WT	2	Untreated	190211	60	0.05175
A439V	1	Untreated	190226	60	0.0275263
E311K	1	Untreated	190226	60	0.0170078
G767S	1	Untreated	190226	60	0.0221302
I334V	1	Untreated	190226	60	0.0242763
T348M	1	Untreated	190226	60	0.0154777
WT	1	Untreated	190226	60	0.0194553
A439V	2	Untreated	190226	60	0.0236211
E311K	2	Untreated	190226	60	0.0202868
G767S	2	Untreated	190226	60	0.0193775
I334V	2	Untreated	190226	60	0.0198773
T348M	2	Untreated	190226	60	0.023693
WT	2	Untreated	190226	60	0.0206841
A439T	1	Untreated	190401	60	0.0344904
E690K	1	Untreated	190401	60	0.0286104
G569R	1	Untreated	190401	60	0.0228081
I313V	1	Untreated	190401	60	0.0231988
WT	1	Untreated	190401	60	0.0192075
A439T	2	Untreated	190401	60	0.0334202
E690K	2	Untreated	190401	60	0.0234537
G569R	2	Untreated	190401	60	0.0277132
I313V	2	Untreated	190401	60	0.0331257
WT	2	Untreated	190401	60	0.0253174
A439T	1	Untreated	190402	60	0.0138274
E690K	1	Untreated	190402	60	0.0123956
G569R	1	Untreated	190402	60	0.00871061
I313V	1	Untreated	190402	60	0.0123008
WT	1	Untreated	190402	60	0.0111798
A439T	2	Untreated	190402	60	0.0222357
E690K	2	Untreated	190402	60	0.011236
G569R	2	Untreated	190402	60	0.0124442
I313V	2	Untreated	190402	60	0.0142907
WT	2	Untreated	190402	60	0.0140582
T436N	1	Untreated	190521	60	0.0113261
WT	1	Untreated	190521	60	0.00994394
Y570C	1	Untreated	190521	60	0.00940709
T436N	2	Untreated	190521	60	0.0129508
WT	2	Untreated	190521	60	0.00711542
Y570C	2	Untreated	190521	60	0.00921838
T436N	1	Untreated	190527	60	0.0280261
WT	1	Untreated	190527	60	0.0108671
Y570C	1	Untreated	190527	60	0.0304992
T436N	2	Untreated	190527	60	0.032041
WT	2	Untreated	190527	60	0.0090212
Y570C	2	Untreated	190527	60	0.0333706
A352V	1	Untreated	190618	60	0.00541201
L353P	1	Untreated	190618	60	0.00620118
Q703K	1	Untreated	190618	60	0.0058205
T952M	1	Untreated	190618	60	0.00597118
WT	1	Untreated	190618	60	0.00371171
A352V	2	Untreated	190618	60	0.00439367
L353P	2	Untreated	190618	60	0.00737705
Q703K	2	Untreated	190618	60	0.0053918
T952M	2	Untreated	190618	60	0.00588374
WT	2	Untreated	190618	60	0.00410116
A352V	1	Untreated	190620	60	0.00581071
L353P	1	Untreated	190620	60	0.00403163
Q703K	1	Untreated	190620	60	0.00434755
T952M	1	Untreated	190620	60	0.00590368
WT	1	Untreated	190620	60	0.00449042
A352V	2	Untreated	190620	60	0.00460264
L353P	2	Untreated	190620	60	0.00419367
Q703K	2	Untreated	190620	60	0.00559849
T952M	2	Untreated	190620	60	0.00519456
WT	2	Untreated	190620	60	0.00468724
A75V	1	Untreated	200311	60	0.0094086
E567G	1	Untreated	200311	60	0.0101055
S726G	1	Untreated	200311	60	0.0101781
S896P	1	Untreated	200311	60	0.0136318
WT	1	Untreated	200311	60	0.00672716
A75V	2	Untreated	200311	60	0.00953516
E567G	2	Untreated	200311	60	0.0106667
S726G	2	Untreated	200311	60	0.0101201
S896P	2	Untreated	200311	60	0.0149329
WT	2	Untreated	200311	60	0.00683177
A75V	1	Untreated	200618	60	0.00461849
E567G	1	Untreated	200618	60	0.00718993
S726G	1	Untreated	200618	60	0.00526103
S896P	1	Untreated	200618	60	0.00769846
WT	1	Untreated	200618	60	0.00758257
A75V	2	Untreated	200618	60	0.00506108
E567G	2	Untreated	200618	60	0.00645564
S726G	2	Untreated	200618	60	0.00450073
S896P	2	Untreated	200618	60	0.00432152
WT	2	Untreated	200618	60	0.004359
S726G	1	Untreated	200814	60	0.0016331
S896P	1	Untreated	200814	60	0.00165727
WT	1	Untreated	200814	60	0.00212363
S726G	2	Untreated	200814	60	0.000521716
S896P	2	Untreated	200814	60	0.00153764
WT	2	Untreated	200814	60	0.00206221
S726G	1	Untreated	200817	60	0.0016331
S896P	1	Untreated	200817	60	0.0183095
WT	1	Untreated	200817	60	0.0136569
S726G	2	Untreated	200817	60	0.000521716
S896P	2	Untreated	200817	60	0.0131111
WT	2	Untreated	200817	60	0.0132856
S726G	1	Untreated	200819	60	0.00530528
S896P	1	Untreated	200819	60	0.00632245
WT	1	Untreated	200819	60	0.0058765
S726G	2	Untreated	200819	60	0.00573865
S896P	2	Untreated	200819	60	0.00631856
WT	2	Untreated	200819	60	0.0058521
S726G	3	Untreated	200819	60	0.00504662
S896P	3	Untreated	200819	60	0.00435973
WT	3	Untreated	200819	60	0.00565032
S726G	4	Untreated	200819	60	0.00396259
S896P	4	Untreated	200819	60	0.00622027
WT	4	Untreated	200819	60	0.00566478
K565E	1	Untreated	200907	60	0.00477665
L353P	1	Untreated	200907	60	0.00680375
WT	1	Untreated	200907	60	0.00475649
K565E	2	Untreated	200907	60	0.00629255
L353P	2	Untreated	200907	60	0.00871314
WT	2	Untreated	200907	60	0.00364452
E525K	1	Untreated	200910	60	0.00950943
Q703K	1	Untreated	200910	60	0.00732836
R260W	1	Untreated	200910	60	0.00977676
WT	1	Untreated	200910	60	0.0103193
E525K	2	Untreated	200910	60	0.00712553
Q703K	2	Untreated	200910	60	0.00932039
R260W	2	Untreated	200910	60	0.00686604
WT	2	Untreated	200910	60	0.0100128
K565E	1	Untreated	200911	60	0.00414898
L353P	1	Untreated	200911	60	0.00291845
WT	1	Untreated	200911	60	0.0038835
K565E	2	Untreated	200911	60	0.0064242
L353P	2	Untreated	200911	60	0.00379372
WT	2	Untreated	200911	60	0.00380058
E525K	1	Untreated	200915	60	0.0033348
Q703K	1	Untreated	200915	60	0.00351215
R260W	1	Untreated	200915	60	0.00319616
T952M	1	Untreated	200915	60	0.00447741
WT	1	Untreated	200915	60	0.0035226
E525K	2	Untreated	200915	60	0.00224115
Q703K	2	Untreated	200915	60	0.00334692
R260W	2	Untreated	200915	60	0.00386441
T952M	2	Untreated	200915	60	0.00466485
WT	2	Untreated	200915	60	0.00280374
K565E	1	Untreated	200916	60	0.00466598
L353P	1	Untreated	200916	60	0.00304849
WT	1	Untreated	200916	60	0.00652122
K565E	2	Untreated	200916	60	0.00402474
L353P	2	Untreated	200916	60	0.00475635
WT	2	Untreated	200916	60	0.00634557
T952M	1	Untreated	200917	60	0.00552956
WT	1	Untreated	200917	60	0.00524401
T952M	2	Untreated	200917	60	0.0149973
WT	2	Untreated	200917	60	0.00399556
E525K	1	Untreated	201006	60	0.00520173
Q703K	1	Untreated	201006	60	0.00655855
R260W	1	Untreated	201006	60	0.00432176
T952M	1	Untreated	201006	60	0.0101366
WT	1	Untreated	201006	60	0.00456339
E525K	2	Untreated	201006	60	0.00558859
Q703K	2	Untreated	201006	60	0.00617971
R260W	2	Untreated	201006	60	0.00520895
T952M	2	Untreated	201006	60	0.00802733
WT	2	Untreated	201006	60	0.00643636
E525K	1	Untreated	201012	60	0.00940125
Q703K	1	Untreated	201012	60	0.00768817
R260W	1	Untreated	201012	60	0.00963641
T952M	1	Untreated	201012	60	0.00837635
WT	1	Untreated	201012	60	0.00572142
E525K	2	Untreated	201012	60	0.0117529
Q703K	2	Untreated	201012	60	0.00714775
R260W	2	Untreated	201012	60	0.00981276
T952M	2	Untreated	201012	60	0.00746656
WT	2	Untreated	201012	60	0.00479117
K565E	1	Untreated	201013	60	0.00924799
L353P	1	Untreated	201013	60	0.00687679
WT	1	Untreated	201013	60	0.00647415
K565E	2	Untreated	201013	60	0.00894123
L353P	2	Untreated	201013	60	0.00784428
WT	2	Untreated	201013	60	0.0101351
E525K	1	Untreated	201105	60	0.00495997
L353P	1	Untreated	201105	60	0.0048011
Q703K	1	Untreated	201105	60	0.00568932
R260W	1	Untreated	201105	60	0.00406628
WT	1	Untreated	201105	60	0.0108712
E525K	2	Untreated	201105	60	0.00517629
L353P	2	Untreated	201105	60	0.00610733
Q703K	2	Untreated	201105	60	0.00608856
R260W	2	Untreated	201105	60	0.00398678
WT	2	Untreated	201105	60	0.012968
E525K	1	Untreated	201112	60	0.00765743
L353P	1	Untreated	201112	60	0.00569011
Q703K	1	Untreated	201112	60	0.0050015
R260W	1	Untreated	201112	60	0.00535948
WT	1	Untreated	201112	60	0.00406662
E525K	2	Untreated	201112	60	0.00523124
L353P	2	Untreated	201112	60	0.00672823
Q703K	2	Untreated	201112	60	0.00524526
R260W	2	Untreated	201112	60	0.00507485
WT	2	Untreated	201112	60	0.00513716
E525K	1	Untreated	210113	60	0.00332963
L1016F	1	Untreated	210113	60	0.00321002
R260W	1	Untreated	210113	60	0.00340716
S726G/S896P	1	Untreated	210113	60	0.00369458
WT	1	Untreated	210113	60	0.00345163
E525K	2	Untreated	210113	60	0.00472608
L1016F	2	Untreated	210113	60	0.00184758
R260W	2	Untreated	210113	60	0.00463812
S726G/S896P	2	Untreated	210113	60	0.00440308
WT	2	Untreated	210113	60	0.00313676
E525K	1	Untreated	210120	60	0.00274254
L1016F	1	Untreated	210120	60	0.00490456
R260W	1	Untreated	210120	60	0.00364683
S726G/S896P	1	Untreated	210120	60	0.00384193
WT	1	Untreated	210120	60	0.00383525
E525K	2	Untreated	210120	60	0.00465333
L1016F	2	Untreated	210120	60	0.00418779
R260W	2	Untreated	210120	60	0.00502849
S726G/S896P	2	Untreated	210120	60	0.0040905
WT	2	Untreated	210120	60	0.00626959
G301D	1	Untreated	220729	60	0.0102419
G767S	1	Untreated	220729	60	0.0139522
WT	1	Untreated	220729	60	0.0140924
G301D	2	Untreated	220729	60	0.00894935
G767S	2	Untreated	220729	60	0.0140568
WT	2	Untreated	220729	60	0.00553566

## Sheet: 75.Untreated
Genotype	Replicate	Treatment	Experiment	Time.point.(min)	Pcent.cell.death
K375E	1	Untreated	181007	75	0.0335748
K568N	1	Untreated	181007	75	0.0472611
WT	1	Untreated	181007	75	0.0456534
K375E	2	Untreated	181007	75	0.040697
K568N	2	Untreated	181007	75	0.0403716
WT	2	Untreated	181007	75	0.0635399
D303H	1	Untreated	181008	75	0.0262882
D303N	1	Untreated	181008	75	0.0207376
V198M	1	Untreated	181008	75	0.0329452
WT	1	Untreated	181008	75	0.0299054
Y859C	1	Untreated	181008	75	0.0224013
D303H	2	Untreated	181008	75	0.0254755
D303N	2	Untreated	181008	75	0.0228144
V198M	2	Untreated	181008	75	0.035797
WT	2	Untreated	181008	75	0.0254423
Y859C	2	Untreated	181008	75	0.0272772
K375E	1	Untreated	181205	75	0.0162021
K568N	1	Untreated	181205	75	0.0274526
WT	1	Untreated	181205	75	0.0198683
K375E	2	Untreated	181205	75	0.0151163
K568N	2	Untreated	181205	75	0.0299346
WT	2	Untreated	181205	75	0.0239909
D303H	1	Untreated	181210	75	0.0439551
D303N	1	Untreated	181210	75	0.0441454
V198M	1	Untreated	181210	75	0.0883379
WT	1	Untreated	181210	75	0.0755416
Y859C	1	Untreated	181210	75	0.0458636
D303H	2	Untreated	181210	75	0.0423249
D303N	2	Untreated	181210	75	0.0404603
V198M	2	Untreated	181210	75	0.0712612
WT	2	Untreated	181210	75	0.0802661
Y859C	2	Untreated	181210	75	0.0448499
D303H	1	Untreated	181216	75	0.00828681
D303N	1	Untreated	181216	75	0.00639311
V198M	1	Untreated	181216	75	0.00683263
WT	1	Untreated	181216	75	0.00748637
Y859C	1	Untreated	181216	75	0.00622989
D303H	2	Untreated	181216	75	0.00947277
D303N	2	Untreated	181216	75	0.00784139
V198M	2	Untreated	181216	75	0.00634605
WT	2	Untreated	181216	75	0.00813559
Y859C	2	Untreated	181216	75	0.00661861
G301D	1	Untreated	190128	75	0.054375
M701T	1	Untreated	190128	75	0.0662646
R168Q	1	Untreated	190128	75	0.0542855
V262G	1	Untreated	190128	75	0.0598963
WT	1	Untreated	190128	75	0.0406422
G301D	2	Untreated	190128	75	0.0663648
M701T	2	Untreated	190128	75	0.0918356
R168Q	2	Untreated	190128	75	0.0603329
V262G	2	Untreated	190128	75	0.0598648
WT	2	Untreated	190128	75	0.0503583
G301D	1	Untreated	190205	75	0.00733557
M701T	1	Untreated	190205	75	0.00887864
R168Q	1	Untreated	190205	75	0.00733909
V262G	1	Untreated	190205	75	0.00798142
WT	1	Untreated	190205	75	0.0113087
G301D	2	Untreated	190205	75	0.00811388
M701T	2	Untreated	190205	75	0.00723609
R168Q	2	Untreated	190205	75	0.00842678
V262G	2	Untreated	190205	75	0.00685887
WT	2	Untreated	190205	75	0.0132255
A439V	1	Untreated	190211	75	0.0598963
E311K	1	Untreated	190211	75	0.0542855
I334V	1	Untreated	190211	75	0.0662646
T348M	1	Untreated	190211	75	0.0433365
WT	1	Untreated	190211	75	0.0406422
A439V	2	Untreated	190211	75	0.0598648
E311K	2	Untreated	190211	75	0.0603329
I334V	2	Untreated	190211	75	0.0918356
T348M	2	Untreated	190211	75	0.0521472
WT	2	Untreated	190211	75	0.0503583
A439V	1	Untreated	190226	75	0.0266218
E311K	1	Untreated	190226	75	0.0185466
G767S	1	Untreated	190226	75	0.022002
I334V	1	Untreated	190226	75	0.0244308
T348M	1	Untreated	190226	75	0.0166334
WT	1	Untreated	190226	75	0.0210338
A439V	2	Untreated	190226	75	0.0228963
E311K	2	Untreated	190226	75	0.020885
G767S	2	Untreated	190226	75	0.0197689
I334V	2	Untreated	190226	75	0.0201304
T348M	2	Untreated	190226	75	0.0236137
WT	2	Untreated	190226	75	0.021129
A439T	1	Untreated	190401	75	0.0341474
E690K	1	Untreated	190401	75	0.0278066
G569R	1	Untreated	190401	75	0.0219636
I313V	1	Untreated	190401	75	0.0231918
WT	1	Untreated	190401	75	0.0181499
A439T	2	Untreated	190401	75	0.0346297
E690K	2	Untreated	190401	75	0.02405
G569R	2	Untreated	190401	75	0.0269415
I313V	2	Untreated	190401	75	0.0330895
WT	2	Untreated	190401	75	0.0233999
A439T	1	Untreated	190402	75	0.0129248
E690K	1	Untreated	190402	75	0.0118876
G569R	1	Untreated	190402	75	0.00842127
I313V	1	Untreated	190402	75	0.0125849
WT	1	Untreated	190402	75	0.0123669
A439T	2	Untreated	190402	75	0.0219112
E690K	2	Untreated	190402	75	0.010745
G569R	2	Untreated	190402	75	0.0122247
I313V	2	Untreated	190402	75	0.0140668
WT	2	Untreated	190402	75	0.0126571
T436N	1	Untreated	190521	75	0.0114675
WT	1	Untreated	190521	75	0.0110608
Y570C	1	Untreated	190521	75	0.00991464
T436N	2	Untreated	190521	75	0.0125887
WT	2	Untreated	190521	75	0.00766594
Y570C	2	Untreated	190521	75	0.00896337
T436N	1	Untreated	190527	75	0.0269302
WT	1	Untreated	190527	75	0.0112335
Y570C	1	Untreated	190527	75	0.0320811
T436N	2	Untreated	190527	75	0.0343915
WT	2	Untreated	190527	75	0.00982696
Y570C	2	Untreated	190527	75	0.0323157
A352V	1	Untreated	190618	75	0.00522134
L353P	1	Untreated	190618	75	0.0060808
Q703K	1	Untreated	190618	75	0.00600822
T952M	1	Untreated	190618	75	0.00600294
WT	1	Untreated	190618	75	0.00363735
A352V	2	Untreated	190618	75	0.00438521
L353P	2	Untreated	190618	75	0.00708521
Q703K	2	Untreated	190618	75	0.0052062
T952M	2	Untreated	190618	75	0.00606972
WT	2	Untreated	190618	75	0.00425401
A352V	1	Untreated	190620	75	0.00599455
L353P	1	Untreated	190620	75	0.00410751
Q703K	1	Untreated	190620	75	0.00396653
T952M	1	Untreated	190620	75	0.00596713
WT	1	Untreated	190620	75	0.00466304
A352V	2	Untreated	190620	75	0.00457149
L353P	2	Untreated	190620	75	0.00394036
Q703K	2	Untreated	190620	75	0.00638016
T952M	2	Untreated	190620	75	0.0051362
WT	2	Untreated	190620	75	0.00473334
A75V	1	Untreated	200311	75	0.00957606
E567G	1	Untreated	200311	75	0.00998481
S726G	1	Untreated	200311	75	0.0108412
S896P	1	Untreated	200311	75	0.0135601
WT	1	Untreated	200311	75	0.00689022
A75V	2	Untreated	200311	75	0.00913866
E567G	2	Untreated	200311	75	0.00962633
S726G	2	Untreated	200311	75	0.0100827
S896P	2	Untreated	200311	75	0.0143137
WT	2	Untreated	200311	75	0.00629732
A75V	1	Untreated	200618	75	0.00464587
E567G	1	Untreated	200618	75	0.00682674
S726G	1	Untreated	200618	75	0.00491464
S896P	1	Untreated	200618	75	0.00773675
WT	1	Untreated	200618	75	0.00834915
A75V	2	Untreated	200618	75	0.00507876
E567G	2	Untreated	200618	75	0.00672851
S726G	2	Untreated	200618	75	0.0049135
S896P	2	Untreated	200618	75	0.00403035
WT	2	Untreated	200618	75	0.00418871
S726G	1	Untreated	200814	75	0.00144899
S896P	1	Untreated	200814	75	0.0015443
WT	1	Untreated	200814	75	0.0017409
S726G	2	Untreated	200814	75	0.000730683
S896P	2	Untreated	200814	75	0.00149896
WT	2	Untreated	200814	75	0.00234663
S726G	1	Untreated	200817	75	0.00144899
S896P	1	Untreated	200817	75	0.0184388
WT	1	Untreated	200817	75	0.0136602
S726G	2	Untreated	200817	75	0.000730683
S896P	2	Untreated	200817	75	0.0133795
WT	2	Untreated	200817	75	0.0135175
S726G	1	Untreated	200819	75	0.00492264
S896P	1	Untreated	200819	75	0.00684225
WT	1	Untreated	200819	75	0.00610187
S726G	2	Untreated	200819	75	0.00546668
S896P	2	Untreated	200819	75	0.00620102
WT	2	Untreated	200819	75	0.00599531
S726G	3	Untreated	200819	75	0.00511487
S896P	3	Untreated	200819	75	0.00406061
WT	3	Untreated	200819	75	0.00551681
S726G	4	Untreated	200819	75	0.00405933
S896P	4	Untreated	200819	75	0.00610907
WT	4	Untreated	200819	75	0.0059952
K565E	1	Untreated	200907	75	0.00521422
L353P	1	Untreated	200907	75	0.0070076
WT	1	Untreated	200907	75	0.00452352
K565E	2	Untreated	200907	75	0.00627912
L353P	2	Untreated	200907	75	0.00986193
WT	2	Untreated	200907	75	0.00338704
E525K	1	Untreated	200910	75	0.00947867
Q703K	1	Untreated	200910	75	0.00715631
R260W	1	Untreated	200910	75	0.0103257
WT	1	Untreated	200910	75	0.00932256
E525K	2	Untreated	200910	75	0.00686934
Q703K	2	Untreated	200910	75	0.0083682
R260W	2	Untreated	200910	75	0.00679887
WT	2	Untreated	200910	75	0.00881659
K565E	1	Untreated	200911	75	0.00304588
L353P	1	Untreated	200911	75	0.00308102
WT	1	Untreated	200911	75	0.0034705
K565E	2	Untreated	200911	75	0.00628612
L353P	2	Untreated	200911	75	0.00360005
WT	2	Untreated	200911	75	0.00385735
E525K	1	Untreated	200915	75	0.00348042
Q703K	1	Untreated	200915	75	0.00346209
R260W	1	Untreated	200915	75	0.00355638
T952M	1	Untreated	200915	75	0.00450242
WT	1	Untreated	200915	75	0.0035217
E525K	2	Untreated	200915	75	0.00240735
Q703K	2	Untreated	200915	75	0.00374316
R260W	2	Untreated	200915	75	0.00335121
T952M	2	Untreated	200915	75	0.00455192
WT	2	Untreated	200915	75	0.00293137
K565E	1	Untreated	200916	75	0.00457334
L353P	1	Untreated	200916	75	0.00316161
WT	1	Untreated	200916	75	0.00618797
K565E	2	Untreated	200916	75	0.00394079
L353P	2	Untreated	200916	75	0.00476779
WT	2	Untreated	200916	75	0.00611621
T952M	1	Untreated	200917	75	0.00572738
WT	1	Untreated	200917	75	0.00508563
T952M	2	Untreated	200917	75	0.0106662
WT	2	Untreated	200917	75	0.00347637
E525K	1	Untreated	201006	75	0.00571074
Q703K	1	Untreated	201006	75	0.00736988
R260W	1	Untreated	201006	75	0.00448796
T952M	1	Untreated	201006	75	0.0095727
WT	1	Untreated	201006	75	0.00489027
E525K	2	Untreated	201006	75	0.00546512
Q703K	2	Untreated	201006	75	0.00698459
R260W	2	Untreated	201006	75	0.00474153
T952M	2	Untreated	201006	75	0.00904826
WT	2	Untreated	201006	75	0.00588311
E525K	1	Untreated	201012	75	0.00865867
Q703K	1	Untreated	201012	75	0.00833839
R260W	1	Untreated	201012	75	0.00871287
T952M	1	Untreated	201012	75	0.00848356
WT	1	Untreated	201012	75	0.00502822
E525K	2	Untreated	201012	75	0.0115431
Q703K	2	Untreated	201012	75	0.00717541
R260W	2	Untreated	201012	75	0.00962206
T952M	2	Untreated	201012	75	0.00729705
WT	2	Untreated	201012	75	0.00538344
K565E	1	Untreated	201013	75	0.00977966
L353P	1	Untreated	201013	75	0.00658188
WT	1	Untreated	201013	75	0.00625504
K565E	2	Untreated	201013	75	0.00843437
L353P	2	Untreated	201013	75	0.00700149
WT	2	Untreated	201013	75	0.0100852
E525K	1	Untreated	201105	75	0.00480233
L353P	1	Untreated	201105	75	0.00497798
Q703K	1	Untreated	201105	75	0.00530477
R260W	1	Untreated	201105	75	0.0039964
WT	1	Untreated	201105	75	0.0109227
E525K	2	Untreated	201105	75	0.00432942
L353P	2	Untreated	201105	75	0.00643437
Q703K	2	Untreated	201105	75	0.00581501
R260W	2	Untreated	201105	75	0.00451099
WT	2	Untreated	201105	75	0.0130355
E525K	1	Untreated	201112	75	0.00922894
L353P	1	Untreated	201112	75	0.00630011
Q703K	1	Untreated	201112	75	0.00499217
R260W	1	Untreated	201112	75	0.00548469
WT	1	Untreated	201112	75	0.00331057
E525K	2	Untreated	201112	75	0.00515343
L353P	2	Untreated	201112	75	0.00646496
Q703K	2	Untreated	201112	75	0.0047034
R260W	2	Untreated	201112	75	0.00582404
WT	2	Untreated	201112	75	0.00545259
E525K	1	Untreated	210113	75	0.00343705
L1016F	1	Untreated	210113	75	0.00331335
R260W	1	Untreated	210113	75	0.00290336
S726G/S896P	1	Untreated	210113	75	0.00367647
WT	1	Untreated	210113	75	0.00387764
E525K	2	Untreated	210113	75	0.005
L1016F	2	Untreated	210113	75	0.00151964
R260W	2	Untreated	210113	75	0.00530054
S726G/S896P	2	Untreated	210113	75	0.00499266
WT	2	Untreated	210113	75	0.00342333
E525K	1	Untreated	210120	75	0.00253721
L1016F	1	Untreated	210120	75	0.004411
R260W	1	Untreated	210120	75	0.00376932
S726G/S896P	1	Untreated	210120	75	0.00404804
WT	1	Untreated	210120	75	0.00373498
E525K	2	Untreated	210120	75	0.00528196
L1016F	2	Untreated	210120	75	0.00372032
R260W	2	Untreated	210120	75	0.00497678
S726G/S896P	2	Untreated	210120	75	0.00373274
WT	2	Untreated	210120	75	0.00545331
G301D	1	Untreated	220729	75	0.0109364
G767S	1	Untreated	220729	75	0.0127996
WT	1	Untreated	220729	75	0.0142819
G301D	2	Untreated	220729	75	0.00830163
G767S	2	Untreated	220729	75	0.0135062
WT	2	Untreated	220729	75	0.00499376

## Sheet: 90.Untreated
Genotype	Replicate	Treatment	Experiment	Time.point.(min)	Pcent.cell.death
K375E	1	Untreated	181007	90	0.0345305
K568N	1	Untreated	181007	90	0.0459646
WT	1	Untreated	181007	90	0.0496852
K375E	2	Untreated	181007	90	0.0399738
K568N	2	Untreated	181007	90	0.0411278
WT	2	Untreated	181007	90	0.0620349
D303H	1	Untreated	181008	90	0.0267293
D303N	1	Untreated	181008	90	0.0216304
V198M	1	Untreated	181008	90	0.0324337
WT	1	Untreated	181008	90	0.0295555
Y859C	1	Untreated	181008	90	0.0228704
D303H	2	Untreated	181008	90	0.0260639
D303N	2	Untreated	181008	90	0.023675
V198M	2	Untreated	181008	90	0.0351129
WT	2	Untreated	181008	90	0.0263838
Y859C	2	Untreated	181008	90	0.0273477
K375E	1	Untreated	181205	90	0.016796
K568N	1	Untreated	181205	90	0.0283283
WT	1	Untreated	181205	90	0.0221195
K375E	2	Untreated	181205	90	0.0143696
K568N	2	Untreated	181205	90	0.0318832
WT	2	Untreated	181205	90	0.0263926
D303H	1	Untreated	181210	90	0.0445571
D303N	1	Untreated	181210	90	0.0435472
V198M	1	Untreated	181210	90	0.085159
WT	1	Untreated	181210	90	0.0800562
Y859C	1	Untreated	181210	90	0.0471045
D303H	2	Untreated	181210	90	0.0416973
D303N	2	Untreated	181210	90	0.0393875
V198M	2	Untreated	181210	90	0.0715454
WT	2	Untreated	181210	90	0.0807212
Y859C	2	Untreated	181210	90	0.0446249
D303H	1	Untreated	181216	90	0.00777187
D303N	1	Untreated	181216	90	0.00632872
V198M	1	Untreated	181216	90	0.00665004
WT	1	Untreated	181216	90	0.00745912
Y859C	1	Untreated	181216	90	0.00618291
D303H	2	Untreated	181216	90	0.00917543
D303N	2	Untreated	181216	90	0.0075131
V198M	2	Untreated	181216	90	0.00691145
WT	2	Untreated	181216	90	0.00816123
Y859C	2	Untreated	181216	90	0.00711422
G301D	1	Untreated	190128	90	0.0537726
M701T	1	Untreated	190128	90	0.0652224
R168Q	1	Untreated	190128	90	0.054132
V262G	1	Untreated	190128	90	0.0613407
WT	1	Untreated	190128	90	0.0405563
G301D	2	Untreated	190128	90	0.0675059
M701T	2	Untreated	190128	90	0.0905382
R168Q	2	Untreated	190128	90	0.0584311
V262G	2	Untreated	190128	90	0.058265
WT	2	Untreated	190128	90	0.0503463
G301D	1	Untreated	190205	90	0.00713232
M701T	1	Untreated	190205	90	0.00904121
R168Q	1	Untreated	190205	90	0.00757037
V262G	1	Untreated	190205	90	0.00835835
WT	1	Untreated	190205	90	0.0107833
G301D	2	Untreated	190205	90	0.00795342
M701T	2	Untreated	190205	90	0.00741879
R168Q	2	Untreated	190205	90	0.00748944
V262G	2	Untreated	190205	90	0.00665901
WT	2	Untreated	190205	90	0.0130982
A439V	1	Untreated	190211	90	0.0613407
E311K	1	Untreated	190211	90	0.054132
I334V	1	Untreated	190211	90	0.0652224
T348M	1	Untreated	190211	90	0.0420654
WT	1	Untreated	190211	90	0.0405563
A439V	2	Untreated	190211	90	0.058265
E311K	2	Untreated	190211	90	0.0584311
I334V	2	Untreated	190211	90	0.0905382
T348M	2	Untreated	190211	90	0.0514459
WT	2	Untreated	190211	90	0.0503463
A439V	1	Untreated	190226	90	0.0241261
E311K	1	Untreated	190226	90	0.017904
G767S	1	Untreated	190226	90	0.0219128
I334V	1	Untreated	190226	90	0.0235706
T348M	1	Untreated	190226	90	0.0169103
WT	1	Untreated	190226	90	0.0196297
A439V	2	Untreated	190226	90	0.0221257
E311K	2	Untreated	190226	90	0.0196848
G767S	2	Untreated	190226	90	0.0194466
I334V	2	Untreated	190226	90	0.0198037
T348M	2	Untreated	190226	90	0.0240733
WT	2	Untreated	190226	90	0.0199072
A439T	1	Untreated	190401	90	0.0336814
E690K	1	Untreated	190401	90	0.0277627
G569R	1	Untreated	190401	90	0.0222375
I313V	1	Untreated	190401	90	0.0226142
WT	1	Untreated	190401	90	0.0188151
A439T	2	Untreated	190401	90	0.0332892
E690K	2	Untreated	190401	90	0.0224711
G569R	2	Untreated	190401	90	0.0271339
I313V	2	Untreated	190401	90	0.0332131
WT	2	Untreated	190401	90	0.0227209
A439T	1	Untreated	190402	90	0.0138866
E690K	1	Untreated	190402	90	0.0113903
G569R	1	Untreated	190402	90	0.00846479
I313V	1	Untreated	190402	90	0.0125486
WT	1	Untreated	190402	90	0.0125735
A439T	2	Untreated	190402	90	0.0216972
E690K	2	Untreated	190402	90	0.0105119
G569R	2	Untreated	190402	90	0.0130941
I313V	2	Untreated	190402	90	0.0144506
WT	2	Untreated	190402	90	0.0129229
T436N	1	Untreated	190521	90	0.0113929
WT	1	Untreated	190521	90	0.0108875
Y570C	1	Untreated	190521	90	0.01003
T436N	2	Untreated	190521	90	0.0129383
WT	2	Untreated	190521	90	0.0080314
Y570C	2	Untreated	190521	90	0.00901759
T436N	1	Untreated	190527	90	0.028119
WT	1	Untreated	190527	90	0.0115449
Y570C	1	Untreated	190527	90	0.0332091
T436N	2	Untreated	190527	90	0.0344828
WT	2	Untreated	190527	90	0.0099776
Y570C	2	Untreated	190527	90	0.0351337
A352V	1	Untreated	190618	90	0.00506062
L353P	1	Untreated	190618	90	0.00583958
Q703K	1	Untreated	190618	90	0.00595847
T952M	1	Untreated	190618	90	0.00592995
WT	1	Untreated	190618	90	0.00336646
A352V	2	Untreated	190618	90	0.00411129
L353P	2	Untreated	190618	90	0.00704739
Q703K	2	Untreated	190618	90	0.00515793
T952M	2	Untreated	190618	90	0.00582876
WT	2	Untreated	190618	90	0.00435466
A352V	1	Untreated	190620	90	0.00597333
L353P	1	Untreated	190620	90	0.00406363
Q703K	1	Untreated	190620	90	0.00468712
T952M	1	Untreated	190620	90	0.00586132
WT	1	Untreated	190620	90	0.0046053
A352V	2	Untreated	190620	90	0.0048333
L353P	2	Untreated	190620	90	0.00433036
Q703K	2	Untreated	190620	90	0.00583669
T952M	2	Untreated	190620	90	0.0054115
WT	2	Untreated	190620	90	0.00466251
A75V	1	Untreated	200311	90	0.0090459
E567G	1	Untreated	200311	90	0.00983335
S726G	1	Untreated	200311	90	0.0110434
S896P	1	Untreated	200311	90	0.0142353
WT	1	Untreated	200311	90	0.00642066
A75V	2	Untreated	200311	90	0.00921706
E567G	2	Untreated	200311	90	0.0100798
S726G	2	Untreated	200311	90	0.00970874
S896P	2	Untreated	200311	90	0.0143695
WT	2	Untreated	200311	90	0.00639953
A75V	1	Untreated	200618	90	0.00457987
E567G	1	Untreated	200618	90	0.00673132
S726G	1	Untreated	200618	90	0.00459499
S896P	1	Untreated	200618	90	0.00724148
WT	1	Untreated	200618	90	0.00787498
A75V	2	Untreated	200618	90	0.00494459
E567G	2	Untreated	200618	90	0.00665927
S726G	2	Untreated	200618	90	0.00527169
S896P	2	Untreated	200618	90	0.00428043
WT	2	Untreated	200618	90	0.00442192
S726G	1	Untreated	200814	90	0.00139887
S896P	1	Untreated	200814	90	0.00174097
WT	1	Untreated	200814	90	0.00138937
S726G	2	Untreated	200814	90	0.000763762
S896P	2	Untreated	200814	90	0.00183823
WT	2	Untreated	200814	90	0.00219423
S726G	1	Untreated	200817	90	0.00139887
S896P	1	Untreated	200817	90	0.0190716
WT	1	Untreated	200817	90	0.0130606
S726G	2	Untreated	200817	90	0.000763762
S896P	2	Untreated	200817	90	0.0126924
WT	2	Untreated	200817	90	0.0128799
S726G	1	Untreated	200819	90	0.00474629
S896P	1	Untreated	200819	90	0.00678215
WT	1	Untreated	200819	90	0.00609332
S726G	2	Untreated	200819	90	0.00571429
S896P	2	Untreated	200819	90	0.00673429
WT	2	Untreated	200819	90	0.00608398
S726G	3	Untreated	200819	90	0.00526879
S896P	3	Untreated	200819	90	0.00441913
WT	3	Untreated	200819	90	0.0050746
S726G	4	Untreated	200819	90	0.00392368
S896P	4	Untreated	200819	90	0.00576292
WT	4	Untreated	200819	90	0.00568243
K565E	1	Untreated	200907	90	0.00504921
L353P	1	Untreated	200907	90	0.00700321
WT	1	Untreated	200907	90	0.00491787
K565E	2	Untreated	200907	90	0.00620323
L353P	2	Untreated	200907	90	0.00888099
WT	2	Untreated	200907	90	0.00360393
E525K	1	Untreated	200910	90	0.00862423
Q703K	1	Untreated	200910	90	0.00750242
R260W	1	Untreated	200910	90	0.0100464
WT	1	Untreated	200910	90	0.00845321
E525K	2	Untreated	200910	90	0.00699399
Q703K	2	Untreated	200910	90	0.00903226
R260W	2	Untreated	200910	90	0.00709898
WT	2	Untreated	200910	90	0.00865593
K565E	1	Untreated	200911	90	0.00276549
L353P	1	Untreated	200911	90	0.00319882
WT	1	Untreated	200911	90	0.00331662
K565E	2	Untreated	200911	90	0.00610898
L353P	2	Untreated	200911	90	0.0030474
WT	2	Untreated	200911	90	0.00418945
E525K	1	Untreated	200915	90	0.0034856
Q703K	1	Untreated	200915	90	0.00348409
R260W	1	Untreated	200915	90	0.00298973
T952M	1	Untreated	200915	90	0.00490517
WT	1	Untreated	200915	90	0.00329317
E525K	2	Untreated	200915	90	0.00207091
Q703K	2	Untreated	200915	90	0.00363093
R260W	2	Untreated	200915	90	0.00323625
T952M	2	Untreated	200915	90	0.00462866
WT	2	Untreated	200915	90	0.00296707
K565E	1	Untreated	200916	90	0.00435825
L353P	1	Untreated	200916	90	0.00353101
WT	1	Untreated	200916	90	0.00644419
K565E	2	Untreated	200916	90	0.0040232
L353P	2	Untreated	200916	90	0.00495394
WT	2	Untreated	200916	90	0.00562701
T952M	1	Untreated	200917	90	0.00561798
WT	1	Untreated	200917	90	0.00476384
T952M	2	Untreated	200917	90	0.00873645
WT	2	Untreated	200917	90	0.00343164
E525K	1	Untreated	201006	90	0.00507124
Q703K	1	Untreated	201006	90	0.00622313
R260W	1	Untreated	201006	90	0.00438766
T952M	1	Untreated	201006	90	0.0102459
WT	1	Untreated	201006	90	0.00487522
E525K	2	Untreated	201006	90	0.00469108
Q703K	2	Untreated	201006	90	0.00685417
R260W	2	Untreated	201006	90	0.00504315
T952M	2	Untreated	201006	90	0.00906992
WT	2	Untreated	201006	90	0.00605462
E525K	1	Untreated	201012	90	0.00817297
Q703K	1	Untreated	201012	90	0.00797912
R260W	1	Untreated	201012	90	0.00845137
T952M	1	Untreated	201012	90	0.0080219
WT	1	Untreated	201012	90	0.00556174
E525K	2	Untreated	201012	90	0.0117926
Q703K	2	Untreated	201012	90	0.00688139
R260W	2	Untreated	201012	90	0.00890847
T952M	2	Untreated	201012	90	0.00749625
WT	2	Untreated	201012	90	0.00514788
K565E	1	Untreated	201013	90	0.00886767
L353P	1	Untreated	201013	90	0.00676118
WT	1	Untreated	201013	90	0.00663285
K565E	2	Untreated	201013	90	0.00840685
L353P	2	Untreated	201013	90	0.00716034
WT	2	Untreated	201013	90	0.00938557
E525K	1	Untreated	201105	90	0.0045535
L353P	1	Untreated	201105	90	0.00530303
Q703K	1	Untreated	201105	90	0.00503803
R260W	1	Untreated	201105	90	0.00394283
WT	1	Untreated	201105	90	0.0110721
E525K	2	Untreated	201105	90	0.00430952
L353P	2	Untreated	201105	90	0.00597922
Q703K	2	Untreated	201105	90	0.00540492
R260W	2	Untreated	201105	90	0.00436433
WT	2	Untreated	201105	90	0.0136214
E525K	1	Untreated	201112	90	0.00787019
L353P	1	Untreated	201112	90	0.0060743
Q703K	1	Untreated	201112	90	0.00464082
R260W	1	Untreated	201112	90	0.00468117
WT	1	Untreated	201112	90	0.00374926
E525K	2	Untreated	201112	90	0.00503951
L353P	2	Untreated	201112	90	0.00688512
Q703K	2	Untreated	201112	90	0.00493359
R260W	2	Untreated	201112	90	0.00523433
WT	2	Untreated	201112	90	0.00545948
E525K	1	Untreated	210113	90	0.00338409
L1016F	1	Untreated	210113	90	0.0032268
R260W	1	Untreated	210113	90	0.00305686
S726G/S896P	1	Untreated	210113	90	0.00358542
WT	1	Untreated	210113	90	0.00382263
E525K	2	Untreated	210113	90	0.00499122
L1016F	2	Untreated	210113	90	0.00200908
R260W	2	Untreated	210113	90	0.00501882
S726G/S896P	2	Untreated	210113	90	0.00508491
WT	2	Untreated	210113	90	0.00312571
E525K	1	Untreated	210120	90	0.00282064
L1016F	1	Untreated	210120	90	0.00458074
R260W	1	Untreated	210120	90	0.00388098
S726G/S896P	1	Untreated	210120	90	0.00408863
WT	1	Untreated	210120	90	0.00411067
E525K	2	Untreated	210120	90	0.00500987
L1016F	2	Untreated	210120	90	0.0037594
R260W	2	Untreated	210120	90	0.00522278
S726G/S896P	2	Untreated	210120	90	0.00406104
WT	2	Untreated	210120	90	0.00533511
G301D	1	Untreated	220729	90	0.0105978
G767S	1	Untreated	220729	90	0.0127505
WT	1	Untreated	220729	90	0.0134177
G301D	2	Untreated	220729	90	0.00873216
G767S	2	Untreated	220729	90	0.0132882
WT	2	Untreated	220729	90	0.00658485

## Sheet: 105.Untreated
Genotype	Replicate	Treatment	Experiment	Time.point.(min)	Pcent.cell.death
K375E	1	Untreated	181007	105	0.0338107
K568N	1	Untreated	181007	105	0.0466553
WT	1	Untreated	181007	105	0.0450768
K375E	2	Untreated	181007	105	0.0408284
K568N	2	Untreated	181007	105	0.0414735
WT	2	Untreated	181007	105	0.0604197
D303H	1	Untreated	181008	105	0.0270654
D303N	1	Untreated	181008	105	0.0211001
V198M	1	Untreated	181008	105	0.0332171
WT	1	Untreated	181008	105	0.0290893
Y859C	1	Untreated	181008	105	0.0217937
D303H	2	Untreated	181008	105	0.0262131
D303N	2	Untreated	181008	105	0.0243571
V198M	2	Untreated	181008	105	0.0354518
WT	2	Untreated	181008	105	0.0273266
Y859C	2	Untreated	181008	105	0.0281725
K375E	1	Untreated	181205	105	0.0162472
K568N	1	Untreated	181205	105	0.0283488
WT	1	Untreated	181205	105	0.0231437
K375E	2	Untreated	181205	105	0.0162383
K568N	2	Untreated	181205	105	0.0323017
WT	2	Untreated	181205	105	0.0273273
D303H	1	Untreated	181210	105	0.0435645
D303N	1	Untreated	181210	105	0.0436498
V198M	1	Untreated	181210	105	0.0870997
WT	1	Untreated	181210	105	0.0794654
Y859C	1	Untreated	181210	105	0.045749
D303H	2	Untreated	181210	105	0.0420071
D303N	2	Untreated	181210	105	0.0392878
V198M	2	Untreated	181210	105	0.0718004
WT	2	Untreated	181210	105	0.0831188
Y859C	2	Untreated	181210	105	0.0437686
D303H	1	Untreated	181216	105	0.00873286
D303N	1	Untreated	181216	105	0.00697792
V198M	1	Untreated	181216	105	0.00716231
WT	1	Untreated	181216	105	0.00803118
Y859C	1	Untreated	181216	105	0.00676749
D303H	2	Untreated	181216	105	0.00909482
D303N	2	Untreated	181216	105	0.00843233
V198M	2	Untreated	181216	105	0.00730105
WT	2	Untreated	181216	105	0.00832085
Y859C	2	Untreated	181216	105	0.00730777
G301D	1	Untreated	190128	105	0.0538143
M701T	1	Untreated	190128	105	0.0651181
R168Q	1	Untreated	190128	105	0.053029
V262G	1	Untreated	190128	105	0.0598157
WT	1	Untreated	190128	105	0.0409449
G301D	2	Untreated	190128	105	0.0672483
M701T	2	Untreated	190128	105	0.0902724
R168Q	2	Untreated	190128	105	0.0572566
V262G	2	Untreated	190128	105	0.0589067
WT	2	Untreated	190128	105	0.0508916
G301D	1	Untreated	190205	105	0.0074813
M701T	1	Untreated	190205	105	0.00874393
R168Q	1	Untreated	190205	105	0.00701506
V262G	1	Untreated	190205	105	0.00760946
WT	1	Untreated	190205	105	0.0108119
G301D	2	Untreated	190205	105	0.00860992
M701T	2	Untreated	190205	105	0.00603608
R168Q	2	Untreated	190205	105	0.00824507
V262G	2	Untreated	190205	105	0.00667421
WT	2	Untreated	190205	105	0.0127112
A439V	1	Untreated	190211	105	0.0598157
E311K	1	Untreated	190211	105	0.053029
I334V	1	Untreated	190211	105	0.0651181
T348M	1	Untreated	190211	105	0.0416696
WT	1	Untreated	190211	105	0.0409449
A439V	2	Untreated	190211	105	0.0589067
E311K	2	Untreated	190211	105	0.0572566
I334V	2	Untreated	190211	105	0.0902724
T348M	2	Untreated	190211	105	0.0501625
WT	2	Untreated	190211	105	0.0508916
A439V	1	Untreated	190226	105	0.0257026
E311K	1	Untreated	190226	105	0.0164924
G767S	1	Untreated	190226	105	0.021659
I334V	1	Untreated	190226	105	0.0227365
T348M	1	Untreated	190226	105	0.016489
WT	1	Untreated	190226	105	0.0187837
A439V	2	Untreated	190226	105	0.0220171
E311K	2	Untreated	190226	105	0.019945
G767S	2	Untreated	190226	105	0.0197057
I334V	2	Untreated	190226	105	0.0192232
T348M	2	Untreated	190226	105	0.0246558
WT	2	Untreated	190226	105	0.0202216
A439T	1	Untreated	190401	105	0.0338034
E690K	1	Untreated	190401	105	0.0278665
G569R	1	Untreated	190401	105	0.0235665
I313V	1	Untreated	190401	105	0.0221612
WT	1	Untreated	190401	105	0.0176758
A439T	2	Untreated	190401	105	0.0324142
E690K	2	Untreated	190401	105	0.024616
G569R	2	Untreated	190401	105	0.027754
I313V	2	Untreated	190401	105	0.0313931
WT	2	Untreated	190401	105	0.0213278
A439T	1	Untreated	190402	105	0.0124293
E690K	1	Untreated	190402	105	0.0119038
G569R	1	Untreated	190402	105	0.00857538
I313V	1	Untreated	190402	105	0.0124276
WT	1	Untreated	190402	105	0.0120101
A439T	2	Untreated	190402	105	0.0214945
E690K	2	Untreated	190402	105	0.0111102
G569R	2	Untreated	190402	105	0.0132604
I313V	2	Untreated	190402	105	0.0139335
WT	2	Untreated	190402	105	0.0130162
T436N	1	Untreated	190521	105	0.0118753
WT	1	Untreated	190521	105	0.012091
Y570C	1	Untreated	190521	105	0.0102953
T436N	2	Untreated	190521	105	0.0131492
WT	2	Untreated	190521	105	0.00767263
Y570C	2	Untreated	190521	105	0.00960506
T436N	1	Untreated	190527	105	0.0262704
WT	1	Untreated	190527	105	0.0113063
Y570C	1	Untreated	190527	105	0.0369138
T436N	2	Untreated	190527	105	0.0326293
WT	2	Untreated	190527	105	0.00984746
Y570C	2	Untreated	190527	105	0.0368727
A352V	1	Untreated	190618	105	0.00540954
L353P	1	Untreated	190618	105	0.00515348
Q703K	1	Untreated	190618	105	0.00589102
T952M	1	Untreated	190618	105	0.00555525
WT	1	Untreated	190618	105	0.00321019
A352V	2	Untreated	190618	105	0.00429752
L353P	2	Untreated	190618	105	0.0070347
Q703K	2	Untreated	190618	105	0.00522075
T952M	2	Untreated	190618	105	0.00609143
WT	2	Untreated	190618	105	0.0042094
A352V	1	Untreated	190620	105	0.00560797
L353P	1	Untreated	190620	105	0.00393969
Q703K	1	Untreated	190620	105	0.00455137
T952M	1	Untreated	190620	105	0.00592324
WT	1	Untreated	190620	105	0.00452609
A352V	2	Untreated	190620	105	0.00459403
L353P	2	Untreated	190620	105	0.00410762
Q703K	2	Untreated	190620	105	0.00640767
T952M	2	Untreated	190620	105	0.00536913
WT	2	Untreated	190620	105	0.0046801
A75V	1	Untreated	200311	105	0.00924908
E567G	1	Untreated	200311	105	0.00938642
S726G	1	Untreated	200311	105	0.00946527
S896P	1	Untreated	200311	105	0.0149518
WT	1	Untreated	200311	105	0.00611775
A75V	2	Untreated	200311	105	0.00874951
E567G	2	Untreated	200311	105	0.0106052
S726G	2	Untreated	200311	105	0.0096412
S896P	2	Untreated	200311	105	0.014124
WT	2	Untreated	200311	105	0.00604272
A75V	1	Untreated	200618	105	0.0048037
E567G	1	Untreated	200618	105	0.00679969
S726G	1	Untreated	200618	105	0.0047352
S896P	1	Untreated	200618	105	0.00750594
WT	1	Untreated	200618	105	0.00783416
A75V	2	Untreated	200618	105	0.00457381
E567G	2	Untreated	200618	105	0.00641468
S726G	2	Untreated	200618	105	0.00512922
S896P	2	Untreated	200618	105	0.00372461
WT	2	Untreated	200618	105	0.00446097
S726G	1	Untreated	200814	105	0.00142857
S896P	1	Untreated	200814	105	0.00157109
WT	1	Untreated	200814	105	0.00133618
S726G	2	Untreated	200814	105	0.000738846
S896P	2	Untreated	200814	105	0.00180024
WT	2	Untreated	200814	105	0.00221659
S726G	1	Untreated	200817	105	0.00142857
S896P	1	Untreated	200817	105	0.01893
WT	1	Untreated	200817	105	0.0122561
S726G	2	Untreated	200817	105	0.000738846
S896P	2	Untreated	200817	105	0.0134011
WT	2	Untreated	200817	105	0.0134305
S726G	1	Untreated	200819	105	0.00502641
S896P	1	Untreated	200819	105	0.00656239
WT	1	Untreated	200819	105	0.00590349
S726G	2	Untreated	200819	105	0.00550964
S896P	2	Untreated	200819	105	0.0069555
WT	2	Untreated	200819	105	0.00573598
S726G	3	Untreated	200819	105	0.00510866
S896P	3	Untreated	200819	105	0.00454414
WT	3	Untreated	200819	105	0.00496623
S726G	4	Untreated	200819	105	0.00409463
S896P	4	Untreated	200819	105	0.0058669
WT	4	Untreated	200819	105	0.00529829
K565E	1	Untreated	200907	105	0.00490694
L353P	1	Untreated	200907	105	0.00656018
WT	1	Untreated	200907	105	0.00480538
K565E	2	Untreated	200907	105	0.00634704
L353P	2	Untreated	200907	105	0.00992159
WT	2	Untreated	200907	105	0.00396301
E525K	1	Untreated	200910	105	0.00862858
Q703K	1	Untreated	200910	105	0.00739769
R260W	1	Untreated	200910	105	0.00978474
WT	1	Untreated	200910	105	0.00818054
E525K	2	Untreated	200910	105	0.00686314
Q703K	2	Untreated	200910	105	0.0101597
R260W	2	Untreated	200910	105	0.00709313
WT	2	Untreated	200910	105	0.00880695
K565E	1	Untreated	200911	105	0.00290566
L353P	1	Untreated	200911	105	0.00321311
WT	1	Untreated	200911	105	0.0031225
K565E	2	Untreated	200911	105	0.00644045
L353P	2	Untreated	200911	105	0.00310973
WT	2	Untreated	200911	105	0.00398908
E525K	1	Untreated	200915	105	0.00314256
Q703K	1	Untreated	200915	105	0.00370321
R260W	1	Untreated	200915	105	0.0030194
T952M	1	Untreated	200915	105	0.00463023
WT	1	Untreated	200915	105	0.0034564
E525K	2	Untreated	200915	105	0.00211141
Q703K	2	Untreated	200915	105	0.00374691
R260W	2	Untreated	200915	105	0.00359995
T952M	2	Untreated	200915	105	0.00430316
WT	2	Untreated	200915	105	0.00271292
K565E	1	Untreated	200916	105	0.00446049
L353P	1	Untreated	200916	105	0.00355271
WT	1	Untreated	200916	105	0.00577904
K565E	2	Untreated	200916	105	0.00429302
L353P	2	Untreated	200916	105	0.00482551
WT	2	Untreated	200916	105	0.00563352
T952M	1	Untreated	200917	105	0.0056208
WT	1	Untreated	200917	105	0.00517928
T952M	2	Untreated	200917	105	0.00822392
WT	2	Untreated	200917	105	0.00337767
E525K	1	Untreated	201006	105	0.0059719
Q703K	1	Untreated	201006	105	0.00704768
R260W	1	Untreated	201006	105	0.00507485
T952M	1	Untreated	201006	105	0.0108094
WT	1	Untreated	201006	105	0.00472441
E525K	2	Untreated	201006	105	0.00502962
Q703K	2	Untreated	201006	105	0.00691802
R260W	2	Untreated	201006	105	0.00466074
T952M	2	Untreated	201006	105	0.0086263
WT	2	Untreated	201006	105	0.00557711
E525K	1	Untreated	201012	105	0.00845899
Q703K	1	Untreated	201012	105	0.00842861
R260W	1	Untreated	201012	105	0.00786067
T952M	1	Untreated	201012	105	0.00838594
WT	1	Untreated	201012	105	0.00487562
E525K	2	Untreated	201012	105	0.0105095
Q703K	2	Untreated	201012	105	0.00632016
R260W	2	Untreated	201012	105	0.00889147
T952M	2	Untreated	201012	105	0.00805738
WT	2	Untreated	201012	105	0.00507311
K565E	1	Untreated	201013	105	0.00908789
L353P	1	Untreated	201013	105	0.00655807
WT	1	Untreated	201013	105	0.00656643
K565E	2	Untreated	201013	105	0.00830212
L353P	2	Untreated	201013	105	0.00660444
WT	2	Untreated	201013	105	0.00958058
E525K	1	Untreated	201105	105	0.00465464
L353P	1	Untreated	201105	105	0.00504579
Q703K	1	Untreated	201105	105	0.00468521
R260W	1	Untreated	201105	105	0.00401096
WT	1	Untreated	201105	105	0.0105471
E525K	2	Untreated	201105	105	0.00420247
L353P	2	Untreated	201105	105	0.00642273
Q703K	2	Untreated	201105	105	0.00546203
R260W	2	Untreated	201105	105	0.00424248
WT	2	Untreated	201105	105	0.0129814
E525K	1	Untreated	201112	105	0.00828808
L353P	1	Untreated	201112	105	0.00625869
Q703K	1	Untreated	201112	105	0.00571701
R260W	1	Untreated	201112	105	0.00522778
WT	1	Untreated	201112	105	0.00413038
E525K	2	Untreated	201112	105	0.00563
L353P	2	Untreated	201112	105	0.00680186
Q703K	2	Untreated	201112	105	0.00486572
R260W	2	Untreated	201112	105	0.00539892
WT	2	Untreated	201112	105	0.00518671
E525K	1	Untreated	210113	105	0.00359397
L1016F	1	Untreated	210113	105	0.003177
R260W	1	Untreated	210113	105	0.00287727
S726G/S896P	1	Untreated	210113	105	0.00329924
WT	1	Untreated	210113	105	0.00387405
E525K	2	Untreated	210113	105	0.0048393
L1016F	2	Untreated	210113	105	0.00176796
R260W	2	Untreated	210113	105	0.0047881
S726G/S896P	2	Untreated	210113	105	0.00491215
WT	2	Untreated	210113	105	0.00344983
E525K	1	Untreated	210120	105	0.00312757
L1016F	1	Untreated	210120	105	0.00464883
R260W	1	Untreated	210120	105	0.00359648
S726G/S896P	1	Untreated	210120	105	0.0040507
WT	1	Untreated	210120	105	0.00372439
E525K	2	Untreated	210120	105	0.00505126
L1016F	2	Untreated	210120	105	0.00338732
R260W	2	Untreated	210120	105	0.00571149
S726G/S896P	2	Untreated	210120	105	0.00373224
WT	2	Untreated	210120	105	0.00525452
G301D	1	Untreated	220729	105	0.00966873
G767S	1	Untreated	220729	105	0.0125849
WT	1	Untreated	220729	105	0.0119571
G301D	2	Untreated	220729	105	0.010023
G767S	2	Untreated	220729	105	0.0131746
WT	2	Untreated	220729	105	0.00840093

## Sheet: 120.Untreated
Genotype	Replicate	Treatment	Experiment	Time.point.(min)	Pcent.cell.death
K375E	1	Untreated	181007	120	0.0322418
K568N	1	Untreated	181007	120	0.0463509
WT	1	Untreated	181007	120	0.0441481
K375E	2	Untreated	181007	120	0.0412001
K568N	2	Untreated	181007	120	0.0409548
WT	2	Untreated	181007	120	0.0619855
D303H	1	Untreated	181008	120	0.0269911
D303N	1	Untreated	181008	120	0.0213756
V198M	1	Untreated	181008	120	0.0333872
WT	1	Untreated	181008	120	0.029937
Y859C	1	Untreated	181008	120	0.0228862
D303H	2	Untreated	181008	120	0.0262867
D303N	2	Untreated	181008	120	0.0234755
V198M	2	Untreated	181008	120	0.0340316
WT	2	Untreated	181008	120	0.0276735
Y859C	2	Untreated	181008	120	0.0299354
K375E	1	Untreated	181205	120	0.0171125
K568N	1	Untreated	181205	120	0.0284607
WT	1	Untreated	181205	120	0.025429
K375E	2	Untreated	181205	120	0.0156569
K568N	2	Untreated	181205	120	0.033528
WT	2	Untreated	181205	120	0.0286976
D303H	1	Untreated	181210	120	0.0429814
D303N	1	Untreated	181210	120	0.0431078
V198M	1	Untreated	181210	120	0.086602
WT	1	Untreated	181210	120	0.0795557
Y859C	1	Untreated	181210	120	0.0466939
D303H	2	Untreated	181210	120	0.0407249
D303N	2	Untreated	181210	120	0.0383226
V198M	2	Untreated	181210	120	0.0723622
WT	2	Untreated	181210	120	0.0829972
Y859C	2	Untreated	181210	120	0.0429383
D303H	1	Untreated	181216	120	0.00870588
D303N	1	Untreated	181216	120	0.00665146
V198M	1	Untreated	181216	120	0.00672289
WT	1	Untreated	181216	120	0.00784429
Y859C	1	Untreated	181216	120	0.00615649
D303H	2	Untreated	181216	120	0.0100998
D303N	2	Untreated	181216	120	0.00758659
V198M	2	Untreated	181216	120	0.00672413
WT	2	Untreated	181216	120	0.00782129
Y859C	2	Untreated	181216	120	0.007814
G301D	1	Untreated	190128	120	0.0540627
M701T	1	Untreated	190128	120	0.0639002
R168Q	1	Untreated	190128	120	0.0525577
V262G	1	Untreated	190128	120	0.0598459
WT	1	Untreated	190128	120	0.0400458
G301D	2	Untreated	190128	120	0.0662651
M701T	2	Untreated	190128	120	0.0887298
R168Q	2	Untreated	190128	120	0.0571967
V262G	2	Untreated	190128	120	0.0576321
WT	2	Untreated	190128	120	0.0483414
G301D	1	Untreated	190205	120	0.00707333
M701T	1	Untreated	190205	120	0.007892
R168Q	1	Untreated	190205	120	0.00717121
V262G	1	Untreated	190205	120	0.00718164
WT	1	Untreated	190205	120	0.0107744
G301D	2	Untreated	190205	120	0.00803075
M701T	2	Untreated	190205	120	0.00633242
R168Q	2	Untreated	190205	120	0.00816377
V262G	2	Untreated	190205	120	0.0069534
WT	2	Untreated	190205	120	0.0133877
A439V	1	Untreated	190211	120	0.0598459
E311K	1	Untreated	190211	120	0.0525577
I334V	1	Untreated	190211	120	0.0639002
T348M	1	Untreated	190211	120	0.0404732
WT	1	Untreated	190211	120	0.0400458
A439V	2	Untreated	190211	120	0.0576321
E311K	2	Untreated	190211	120	0.0571967
I334V	2	Untreated	190211	120	0.0887298
T348M	2	Untreated	190211	120	0.04869
WT	2	Untreated	190211	120	0.0483414
A439V	1	Untreated	190226	120	0.025916
E311K	1	Untreated	190226	120	0.017541
G767S	1	Untreated	190226	120	0.0210907
I334V	1	Untreated	190226	120	0.0225947
T348M	1	Untreated	190226	120	0.0158966
WT	1	Untreated	190226	120	0.0197166
A439V	2	Untreated	190226	120	0.0225215
E311K	2	Untreated	190226	120	0.0192508
G767S	2	Untreated	190226	120	0.0182643
I334V	2	Untreated	190226	120	0.0185849
T348M	2	Untreated	190226	120	0.0246826
WT	2	Untreated	190226	120	0.0198233
A439T	1	Untreated	190401	120	0.0321984
E690K	1	Untreated	190401	120	0.0282564
G569R	1	Untreated	190401	120	0.0234755
I313V	1	Untreated	190401	120	0.0237883
WT	1	Untreated	190401	120	0.0177845
A439T	2	Untreated	190401	120	0.0309674
E690K	2	Untreated	190401	120	0.0230261
G569R	2	Untreated	190401	120	0.0259055
I313V	2	Untreated	190401	120	0.0315865
WT	2	Untreated	190401	120	0.0217116
A439T	1	Untreated	190402	120	0.0124465
E690K	1	Untreated	190402	120	0.0121495
G569R	1	Untreated	190402	120	0.00866817
I313V	1	Untreated	190402	120	0.0120364
WT	1	Untreated	190402	120	0.0112012
A439T	2	Untreated	190402	120	0.0219203
E690K	2	Untreated	190402	120	0.0107423
G569R	2	Untreated	190402	120	0.0127498
I313V	2	Untreated	190402	120	0.0142278
WT	2	Untreated	190402	120	0.0123359
T436N	1	Untreated	190521	120	0.0119175
WT	1	Untreated	190521	120	0.0115047
Y570C	1	Untreated	190521	120	0.01079
T436N	2	Untreated	190521	120	0.0136468
WT	2	Untreated	190521	120	0.00852685
Y570C	2	Untreated	190521	120	0.00997491
T436N	1	Untreated	190527	120	0.0273139
WT	1	Untreated	190527	120	0.0120999
Y570C	1	Untreated	190527	120	0.036484
T436N	2	Untreated	190527	120	0.0353944
WT	2	Untreated	190527	120	0.00974086
Y570C	2	Untreated	190527	120	0.0355659
A352V	1	Untreated	190618	120	0.00505404
L353P	1	Untreated	190618	120	0.00542786
Q703K	1	Untreated	190618	120	0.00544612
T952M	1	Untreated	190618	120	0.00584329
WT	1	Untreated	190618	120	0.00321527
A352V	2	Untreated	190618	120	0.00434051
L353P	2	Untreated	190618	120	0.00714955
Q703K	2	Untreated	190618	120	0.00505561
T952M	2	Untreated	190618	120	0.00630586
WT	2	Untreated	190618	120	0.00383006
A352V	1	Untreated	190620	120	0.00583747
L353P	1	Untreated	190620	120	0.00360837
Q703K	1	Untreated	190620	120	0.00422747
T952M	1	Untreated	190620	120	0.00595815
WT	1	Untreated	190620	120	0.00439009
A352V	2	Untreated	190620	120	0.00434972
L353P	2	Untreated	190620	120	0.00387597
Q703K	2	Untreated	190620	120	0.00649351
T952M	2	Untreated	190620	120	0.00539261
WT	2	Untreated	190620	120	0.00447264
A75V	1	Untreated	200311	120	0.00936975
E567G	1	Untreated	200311	120	0.00936968
S726G	1	Untreated	200311	120	0.0100563
S896P	1	Untreated	200311	120	0.0142402
WT	1	Untreated	200311	120	0.00619457
A75V	2	Untreated	200311	120	0.00924602
E567G	2	Untreated	200311	120	0.0106902
S726G	2	Untreated	200311	120	0.008916
S896P	2	Untreated	200311	120	0.0143557
WT	2	Untreated	200311	120	0.00627515
A75V	1	Untreated	200618	120	0.0048882
E567G	1	Untreated	200618	120	0.00661821
S726G	1	Untreated	200618	120	0.00437584
S896P	1	Untreated	200618	120	0.00692301
WT	1	Untreated	200618	120	0.00807773
A75V	2	Untreated	200618	120	0.00457404
E567G	2	Untreated	200618	120	0.00625489
S726G	2	Untreated	200618	120	0.00517225
S896P	2	Untreated	200618	120	0.00397922
WT	2	Untreated	200618	120	0.00395627
S726G	1	Untreated	200814	120	0.00132578
S896P	1	Untreated	200814	120	0.00141869
WT	1	Untreated	200814	120	0.00116679
S726G	2	Untreated	200814	120	0.000606495
S896P	2	Untreated	200814	120	0.00184411
WT	2	Untreated	200814	120	0.00217797
S726G	1	Untreated	200817	120	0.00132578
S896P	1	Untreated	200817	120	0.0183697
WT	1	Untreated	200817	120	0.0132275
S726G	2	Untreated	200817	120	0.000606495
S896P	2	Untreated	200817	120	0.0128901
WT	2	Untreated	200817	120	0.0135497
S726G	1	Untreated	200819	120	0.00471738
S896P	1	Untreated	200819	120	0.0069321
WT	1	Untreated	200819	120	0.00604737
S726G	2	Untreated	200819	120	0.00585983
S896P	2	Untreated	200819	120	0.00630444
WT	2	Untreated	200819	120	0.00600801
S726G	3	Untreated	200819	120	0.00535144
S896P	3	Untreated	200819	120	0.00372244
WT	3	Untreated	200819	120	0.00514014
S726G	4	Untreated	200819	120	0.00380427
S896P	4	Untreated	200819	120	0.005602
WT	4	Untreated	200819	120	0.00606822
K565E	1	Untreated	200907	120	0.00523169
L353P	1	Untreated	200907	120	0.00730132
WT	1	Untreated	200907	120	0.00499199
K565E	2	Untreated	200907	120	0.00593529
L353P	2	Untreated	200907	120	0.00865324
WT	2	Untreated	200907	120	0.00409372
E525K	1	Untreated	200910	120	0.00941856
Q703K	1	Untreated	200910	120	0.00718341
R260W	1	Untreated	200910	120	0.00952102
WT	1	Untreated	200910	120	0.00870156
E525K	2	Untreated	200910	120	0.00598647
Q703K	2	Untreated	200910	120	0.00977083
R260W	2	Untreated	200910	120	0.00606137
WT	2	Untreated	200910	120	0.00874007
K565E	1	Untreated	200911	120	0.00301927
L353P	1	Untreated	200911	120	0.00340351
WT	1	Untreated	200911	120	0.00316706
K565E	2	Untreated	200911	120	0.00609524
L353P	2	Untreated	200911	120	0.00334448
WT	2	Untreated	200911	120	0.00356751
E525K	1	Untreated	200915	120	0.00293994
Q703K	1	Untreated	200915	120	0.00407519
R260W	1	Untreated	200915	120	0.00313099
T952M	1	Untreated	200915	120	0.0044569
WT	1	Untreated	200915	120	0.00347598
E525K	2	Untreated	200915	120	0.00234843
Q703K	2	Untreated	200915	120	0.00363967
R260W	2	Untreated	200915	120	0.00371699
T952M	2	Untreated	200915	120	0.00465977
WT	2	Untreated	200915	120	0.00304675
K565E	1	Untreated	200916	120	0.00391672
L353P	1	Untreated	200916	120	0.0035677
WT	1	Untreated	200916	120	0.0054767
K565E	2	Untreated	200916	120	0.00457235
L353P	2	Untreated	200916	120	0.00492988
WT	2	Untreated	200916	120	0.00600892
T952M	1	Untreated	200917	120	0.00598098
WT	1	Untreated	200917	120	0.00514863
T952M	2	Untreated	200917	120	0.0073885
WT	2	Untreated	200917	120	0.00343285
E525K	1	Untreated	201006	120	0.00536836
Q703K	1	Untreated	201006	120	0.00712017
R260W	1	Untreated	201006	120	0.00472343
T952M	1	Untreated	201006	120	0.0109057
WT	1	Untreated	201006	120	0.00483146
E525K	2	Untreated	201006	120	0.00495704
Q703K	2	Untreated	201006	120	0.00622947
R260W	2	Untreated	201006	120	0.00538503
T952M	2	Untreated	201006	120	0.00791471
WT	2	Untreated	201006	120	0.00570478
E525K	1	Untreated	201012	120	0.0081289
Q703K	1	Untreated	201012	120	0.00874444
R260W	1	Untreated	201012	120	0.0080805
T952M	1	Untreated	201012	120	0.00845254
WT	1	Untreated	201012	120	0.00478142
E525K	2	Untreated	201012	120	0.0108035
Q703K	2	Untreated	201012	120	0.00649473
R260W	2	Untreated	201012	120	0.00904762
T952M	2	Untreated	201012	120	0.0077413
WT	2	Untreated	201012	120	0.00491063
K565E	1	Untreated	201013	120	0.00927524
L353P	1	Untreated	201013	120	0.00681466
WT	1	Untreated	201013	120	0.00689462
K565E	2	Untreated	201013	120	0.00776915
L353P	2	Untreated	201013	120	0.00624295
WT	2	Untreated	201013	120	0.00957381
E525K	1	Untreated	201105	120	0.00445324
L353P	1	Untreated	201105	120	0.00517895
Q703K	1	Untreated	201105	120	0.00471471
R260W	1	Untreated	201105	120	0.00395181
WT	1	Untreated	201105	120	0.0111974
E525K	2	Untreated	201105	120	0.00454672
L353P	2	Untreated	201105	120	0.00643179
Q703K	2	Untreated	201105	120	0.00519961
R260W	2	Untreated	201105	120	0.00411215
WT	2	Untreated	201105	120	0.0130543
E525K	1	Untreated	201112	120	0.00759707
L353P	1	Untreated	201112	120	0.00657805
Q703K	1	Untreated	201112	120	0.00524099
R260W	1	Untreated	201112	120	0.00474106
WT	1	Untreated	201112	120	0.00386975
E525K	2	Untreated	201112	120	0.00558472
L353P	2	Untreated	201112	120	0.00648622
Q703K	2	Untreated	201112	120	0.00509024
R260W	2	Untreated	201112	120	0.00545024
WT	2	Untreated	201112	120	0.00493401
E525K	1	Untreated	210113	120	0.00342261
L1016F	1	Untreated	210113	120	0.00303906
R260W	1	Untreated	210113	120	0.0031986
S726G/S896P	1	Untreated	210113	120	0.00339367
WT	1	Untreated	210113	120	0.00406603
E525K	2	Untreated	210113	120	0.00434821
L1016F	2	Untreated	210113	120	0.0018778
R260W	2	Untreated	210113	120	0.00501052
S726G/S896P	2	Untreated	210113	120	0.00493528
WT	2	Untreated	210113	120	0.00333729
E525K	1	Untreated	210120	120	0.00274326
L1016F	1	Untreated	210120	120	0.00454378
R260W	1	Untreated	210120	120	0.00356062
S726G/S896P	1	Untreated	210120	120	0.00396116
WT	1	Untreated	210120	120	0.00348802
E525K	2	Untreated	210120	120	0.00487229
L1016F	2	Untreated	210120	120	0.00305907
R260W	2	Untreated	210120	120	0.00532602
S726G/S896P	2	Untreated	210120	120	0.00344418
WT	2	Untreated	210120	120	0.00550696
G301D	1	Untreated	220729	120	0.0101758
G767S	1	Untreated	220729	120	0.0112469
WT	1	Untreated	220729	120	0.0132294
G301D	2	Untreated	220729	120	0.0103159
G767S	2	Untreated	220729	120	0.0142366
WT	2	Untreated	220729	120	0.00761421

[truncated: 41 more sheets: 135.Untreated, 0.Doxycycline, 15.Doxycycline, 30.Doxycycline, 45.Doxycycline, 60.Doxycycline, 75.Doxycycline, 90.Doxycycline, 105.Doxycycline, 120.Doxycycline, 135.Doxycycline, 0.Doxycycline+LPS, 15.Doxycycline+LPS, 30.Doxycycline+LPS, 45.Doxycycline+LPS, 60.Doxycycline+LPS, 75.Doxycycline+LPS, 90.Doxycycline+LPS, 105.Doxycycline+LPS, 120.Doxycycline+LPS …]
