# Supplementary material for: Functional diversity of NLRP3 gain-of-function mutants associated with CAPS autoinflammation
Source: J Exp Med. 2024 Mar 26;221(5):e20231200. doi: 10.1084/jem.20231200 (PMC10966137; doi:10.1084/jem.20231200)
Supplement: Table S2 — shows data subsets corresponding to the cell death AUC analysis used for unsupervised clustering. [file JEM_20231200_TableS2.xlsx]

## Sheet: TOC
Table des matières				Method
Untreated				We first divided the initial dataset into 5 tables, one for each treatment. Tables are in the ‘Dataset U937 Cell death AUC.xlsx’ Worksheet. For each table in this worksheet, we fitted a linear mixed model (GLMM) R programming langage, yielding 5 models.
Doxycycline				This is the R code for the model that we fitted where we assumed an intercept that is different for each Experiment :
Doxycycline+LPS
Doxycycline+Nigericin				For(i in 1:5) {
Doxycycline+LPS+Nigericin				lme(log(AUC) ~ Genotype , random = ~1|Experiment,
				data = the i-th table from the Excel Worksheet,
				)
				}
				The reference level in the ‘Genotype’ variable is the WT variant.
				We extracted from each model the regression coefficients and the p-values for all mutants compared to the WT variant.
				We then used the regression coefficients as well as the p-values to construct our heatmaps.

## Sheet: Untreated
Genotype	Replicates	Treatment	Experiment	Time_point_(min)	AUC	Experiment.Replicates
K375E	1	Untreated	181007	135	447.6	181007.1
K568N	1	Untreated	181007	135	636.6	181007.1
WT	1	Untreated	181007	135	605.8	181007.1
K375E	2	Untreated	181007	135	531.7	181007.2
K568N	2	Untreated	181007	135	533.6	181007.2
WT	2	Untreated	181007	135	825.7	181007.2
D303H	1	Untreated	181008	135	347	181008.1
D303N	1	Untreated	181008	135	281.4	181008.1
V198M	1	Untreated	181008	135	441	181008.1
WT	1	Untreated	181008	135	389.6	181008.1
Y859C	1	Untreated	181008	135	299.9	181008.1
D303H	2	Untreated	181008	135	333.5	181008.2
D303N	2	Untreated	181008	135	312.9	181008.2
V198M	2	Untreated	181008	135	468.5	181008.2
WT	2	Untreated	181008	135	348.5	181008.2
Y859C	2	Untreated	181008	135	364.9	181008.2
K375E	1	Untreated	181205	135	210.5	181205.1
K568N	1	Untreated	181205	135	383	181205.1
WT	1	Untreated	181205	135	269.7	181205.1
K375E	2	Untreated	181205	135	200.9	181205.2
K568N	2	Untreated	181205	135	420.2	181205.2
WT	2	Untreated	181205	135	317	181205.2
D303H	1	Untreated	181210	135	585.6	181210.1
D303N	1	Untreated	181210	135	617.6	181210.1
V198M	1	Untreated	181210	135	1100	181210.1
WT	1	Untreated	181210	135	1004	181210.1
Y859C	1	Untreated	181210	135	625.2	181210.1
D303H	2	Untreated	181210	135	566.5	181210.2
D303N	2	Untreated	181210	135	559.2	181210.2
V198M	2	Untreated	181210	135	932.3	181210.2
WT	2	Untreated	181210	135	1052	181210.2
Y859C	2	Untreated	181210	135	610.2	181210.2
D303H	1	Untreated	181216	135	106.6	181216.1
D303N	1	Untreated	181216	135	89.79	181216.1
V198M	1	Untreated	181216	135	86.45	181216.1
WT	1	Untreated	181216	135	101.3	181216.1
Y859C	1	Untreated	181216	135	78.97	181216.1
D303H	2	Untreated	181216	135	124	181216.2
D303N	2	Untreated	181216	135	106.6	181216.2
V198M	2	Untreated	181216	135	90.41	181216.2
WT	2	Untreated	181216	135	105.5	181216.2
Y859C	2	Untreated	181216	135	92.17	181216.2
G301D	1	Untreated	190128	135	758.7	190128.1
M701T	1	Untreated	190128	135	901.3	190128.1
R168Q	1	Untreated	190128	135	732.5	190128.1
V262G	1	Untreated	190128	135	815.9	190128.1
WT	1	Untreated	190128	135	559.8	190128.1
G301D	2	Untreated	190128	135	913.2	190128.2
M701T	2	Untreated	190128	135	1258	190128.2
R168Q	2	Untreated	190128	135	801.5	190128.2
V262G	2	Untreated	190128	135	792.2	190128.2
WT	2	Untreated	190128	135	681.9	190128.2
G301D	1	Untreated	190205	135	98.94	190205.1
M701T	1	Untreated	190205	135	115.9	190205.1
R168Q	1	Untreated	190205	135	97.88	190205.1
V262G	1	Untreated	190205	135	106.1	190205.1
WT	1	Untreated	190205	135	153.8	190205.1
G301D	2	Untreated	190205	135	112.8	190205.2
M701T	2	Untreated	190205	135	99.96	190205.2
R168Q	2	Untreated	190205	135	110.3	190205.2
V262G	2	Untreated	190205	135	94.33	190205.2
WT	2	Untreated	190205	135	176.7	190205.2
A439V	1	Untreated	190211	135	815.9	190211.1
E311K	1	Untreated	190211	135	732.5	190211.1
I334V	1	Untreated	190211	135	901.3	190211.1
T348M	1	Untreated	190211	135	572.7	190211.1
WT	1	Untreated	190211	135	559.8	190211.1
A439V	2	Untreated	190211	135	792.2	190211.2
E311K	2	Untreated	190211	135	801.5	190211.2
I334V	2	Untreated	190211	135	1258	190211.2
T348M	2	Untreated	190211	135	700.3	190211.2
WT	2	Untreated	190211	135	681.9	190211.2
A439V	1	Untreated	190226	135	353.6	190226.1
E311K	1	Untreated	190226	135	240.3	190226.1
G767S	1	Untreated	190226	135	298	190226.1
I334V	1	Untreated	190226	135	319.5	190226.1
T348M	1	Untreated	190226	135	217.9	190226.1
WT	1	Untreated	190226	135	264.2	190226.1
A439V	2	Untreated	190226	135	311.6	190226.2
E311K	2	Untreated	190226	135	274.2	190226.2
G767S	2	Untreated	190226	135	262.9	190226.2
I334V	2	Untreated	190226	135	264.7	190226.2
T348M	2	Untreated	190226	135	321.3	190226.2
WT	2	Untreated	190226	135	276.2	190226.2
A439T	1	Untreated	190401	135	470	190401.1
E690K	1	Untreated	190401	135	382.7	190401.1
G569R	1	Untreated	190401	135	308.1	190401.1
I313V	1	Untreated	190401	135	319.6	190401.1
WT	1	Untreated	190401	135	260.8	190401.1
A439T	2	Untreated	190401	135	452.5	190401.2
E690K	2	Untreated	190401	135	322.8	190401.2
G569R	2	Untreated	190401	135	365.4	190401.2
I313V	2	Untreated	190401	135	451.7	190401.2
WT	2	Untreated	190401	135	326.7	190401.2
A439T	1	Untreated	190402	135	181	190402.1
E690K	1	Untreated	190402	135	166.7	190402.1
G569R	1	Untreated	190402	135	118.2	190402.1
I313V	1	Untreated	190402	135	171.9	190402.1
WT	1	Untreated	190402	135	167.6	190402.1
A439T	2	Untreated	190402	135	303.1	190402.2
E690K	2	Untreated	190402	135	150.8	190402.2
G569R	2	Untreated	190402	135	173.5	190402.2
I313V	2	Untreated	190402	135	193.8	190402.2
WT	2	Untreated	190402	135	180.9	190402.2
T436N	1	Untreated	190521	135	150.3	190521.1
WT	1	Untreated	190521	135	136.6	190521.1
Y570C	1	Untreated	190521	135	129.7	190521.1
T436N	2	Untreated	190521	135	175.1	190521.2
WT	2	Untreated	190521	135	98.6	190521.2
Y570C	2	Untreated	190521	135	120	190521.2
T436N	1	Untreated	190527	135	398.9	190527.1
WT	1	Untreated	190527	135	153.7	190527.1
Y570C	1	Untreated	190527	135	499.2	190527.1
T436N	2	Untreated	190527	135	523.2	190527.2
WT	2	Untreated	190527	135	129.3	190527.2
Y570C	2	Untreated	190527	135	546.3	190527.2
A352V	1	Untreated	190618	135	72.12	190618.1
L353P	1	Untreated	190618	135	80.11	190618.1
Q703K	1	Untreated	190618	135	77.65	190618.1
T952M	1	Untreated	190618	135	78.72	190618.1
WT	1	Untreated	190618	135	46.97	190618.1
A352V	2	Untreated	190618	135	57.91	190618.2
L353P	2	Untreated	190618	135	94.67	190618.2
Q703K	2	Untreated	190618	135	72.09	190618.2
T952M	2	Untreated	190618	135	79.3	190618.2
WT	2	Untreated	190618	135	57.58	190618.2
A352V	1	Untreated	190620	135	77.24	190620.1
L353P	1	Untreated	190620	135	52.61	190620.1
Q703K	1	Untreated	190620	135	57.06	190620.1
T952M	1	Untreated	190620	135	79.51	190620.1
WT	1	Untreated	190620	135	60.1	190620.1
A352V	2	Untreated	190620	135	61.85	190620.2
L353P	2	Untreated	190620	135	56.05	190620.2
Q703K	2	Untreated	190620	135	79.71	190620.2
T952M	2	Untreated	190620	135	72.27	190620.2
WT	2	Untreated	190620	135	64.14	190620.2
A075V	1	Untreated	200311	135	130.6	200311.1
E567G	1	Untreated	200311	135	131.6	200311.1
S726G	1	Untreated	200311	135	143	200311.1
S896P	1	Untreated	200311	135	187.9	200311.1
WT	1	Untreated	200311	135	91.56	200311.1
A075V	2	Untreated	200311	135	125.8	200311.2
E567G	2	Untreated	200311	135	135.9	200311.2
S726G	2	Untreated	200311	135	135	200311.2
S896P	2	Untreated	200311	135	197.6	200311.2
WT	2	Untreated	200311	135	89.85	200311.2
A075V	1	Untreated	200618	135	65.07	200618.1
E567G	1	Untreated	200618	135	93.29	200618.1
S726G	1	Untreated	200618	135	69.63	200618.1
S896P	1	Untreated	200618	135	103.5	200618.1
WT	1	Untreated	200618	135	108.9	200618.1
A075V	2	Untreated	200618	135	64.02	200618.2
E567G	2	Untreated	200618	135	90.72	200618.2
S726G	2	Untreated	200618	135	70.42	200618.2
S896P	2	Untreated	200618	135	64.54	200618.2
WT	2	Untreated	200618	135	59.68	200618.2
S726G	1	Untreated	200814	135	23.66	200814.1
S896P	1	Untreated	200814	135	23.5	200814.1
WT	1	Untreated	200814	135	23.63	200814.1
S726G	2	Untreated	200814	135	9.362	200814.2
S896P	2	Untreated	200814	135	21.32	200814.2
WT	2	Untreated	200814	135	28.69	200814.2
S726G	1	Untreated	200817	135	23.66	200817.1
S896P	1	Untreated	200817	135	242.8	200817.1
WT	1	Untreated	200817	135	181	200817.1
S726G	2	Untreated	200817	135	9.362	200817.2
S896P	2	Untreated	200817	135	173.8	200817.2
WT	2	Untreated	200817	135	176.5	200817.2
S726G	1	Untreated	200819	135	67.83	200819.1
S896P	1	Untreated	200819	135	90.69	200819.1
WT	1	Untreated	200819	135	81.2	200819.1
S726G	2	Untreated	200819	135	75.57	200819.2
S896P	2	Untreated	200819	135	88.28	200819.2
WT	2	Untreated	200819	135	78.13	200819.2
S726G	3	Untreated	200819	135	70.41	200819.3
S896P	3	Untreated	200819	135	60.24	200819.3
WT	3	Untreated	200819	135	72.22	200819.3
S726G	4	Untreated	200819	135	55.05	200819.4
S896P	4	Untreated	200819	135	84.74	200819.4
WT	4	Untreated	200819	135	75.05	200819.4
K565E	1	Untreated	200907	135	67.64	200907.1
L353P	1	Untreated	200907	135	91	200907.1
WT	1	Untreated	200907	135	66.26	200907.1
K565E	2	Untreated	200907	135	80.64	200907.2
L353P	2	Untreated	200907	135	126.2	200907.2
WT	2	Untreated	200907	135	52.99	200907.2
E525K	1	Untreated	200910	135	127.5	200910.1
Q703K	1	Untreated	200910	135	94.3	200910.1
R260W	1	Untreated	200910	135	135.3	200910.1
WT	1	Untreated	200910	135	129	200910.1
E525K	2	Untreated	200910	135	90.77	200910.2
Q703K	2	Untreated	200910	135	126.9	200910.2
R260W	2	Untreated	200910	135	91.52	200910.2
WT	2	Untreated	200910	135	121.1	200910.2
K565E	1	Untreated	200911	135	47.39	200911.1
L353P	1	Untreated	200911	135	40.39	200911.1
WT	1	Untreated	200911	135	47.66	200911.1
K565E	2	Untreated	200911	135	82.78	200911.2
L353P	2	Untreated	200911	135	45.91	200911.2
WT	2	Untreated	200911	135	52.38	200911.2
E525K	1	Untreated	200915	135	43.82	200915.1
Q703K	1	Untreated	200915	135	47.4	200915.1
R260W	1	Untreated	200915	135	45.36	200915.1
T952M	1	Untreated	200915	135	59.06	200915.1
WT	1	Untreated	200915	135	44.95	200915.1
E525K	2	Untreated	200915	135	28.61	200915.2
Q703K	2	Untreated	200915	135	44.96	200915.2
R260W	2	Untreated	200915	135	46.16	200915.2
T952M	2	Untreated	200915	135	59.27	200915.2
WT	2	Untreated	200915	135	37.89	200915.2
K565E	1	Untreated	200916	135	60.39	200916.1
L353P	1	Untreated	200916	135	42.65	200916.1
WT	1	Untreated	200916	135	82.57	200916.1
K565E	2	Untreated	200916	135	55.45	200916.2
L353P	2	Untreated	200916	135	63.95	200916.2
WT	2	Untreated	200916	135	81.04	200916.2
T952M	1	Untreated	200917	135	77.2	200917.1
WT	1	Untreated	200917	135	74.33	200917.1
T952M	2	Untreated	200917	135	420.5	200917.2
WT	2	Untreated	200917	135	50.99	200917.2
E525K	1	Untreated	201006	135	76.46	201006.1
Q703K	1	Untreated	201006	135	93.41	201006.1
R260W	1	Untreated	201006	135	66.02	201006.1
T952M	1	Untreated	201006	135	132.8	201006.1
WT	1	Untreated	201006	135	64.76	201006.1
E525K	2	Untreated	201006	135	73.84	201006.2
Q703K	2	Untreated	201006	135	90.21	201006.2
R260W	2	Untreated	201006	135	72.9	201006.2
T952M	2	Untreated	201006	135	116.7	201006.2
WT	2	Untreated	201006	135	84.68	201006.2
E525K	1	Untreated	201012	135	118.3	201012.1
Q703K	1	Untreated	201012	135	108.7	201012.1
R260W	1	Untreated	201012	135	126.5	201012.1
T952M	1	Untreated	201012	135	109.5	201012.1
WT	1	Untreated	201012	135	75.53	201012.1
E525K	2	Untreated	201012	135	155.1	201012.2
Q703K	2	Untreated	201012	135	92.08	201012.2
R260W	2	Untreated	201012	135	131.2	201012.2
T952M	2	Untreated	201012	135	99.17	201012.2
WT	2	Untreated	201012	135	72.7	201012.2
K565E	1	Untreated	201013	135	127.8	201013.1
L353P	1	Untreated	201013	135	94.07	201013.1
WT	1	Untreated	201013	135	88.18	201013.1
K565E	2	Untreated	201013	135	115.9	201013.2
L353P	2	Untreated	201013	135	97.2	201013.2
WT	2	Untreated	201013	135	133.8	201013.2
E525K	1	Untreated	201105	135	62.05	201105.1
L353P	1	Untreated	201105	135	69.27	201105.1
Q703K	1	Untreated	201105	135	72.09	201105.1
R260W	1	Untreated	201105	135	57.46	201105.1
WT	1	Untreated	201105	135	148.545	201105.1
E525K	2	Untreated	201105	135	65.57	201105.2
L353P	2	Untreated	201105	135	83.35	201105.2
Q703K	2	Untreated	201105	135	77.48	201105.2
R260W	2	Untreated	201105	135	60.03	201105.2
WT	2	Untreated	201105	135	178.695	201105.2
E525K	1	Untreated	201112	135	107.4	201112.1
L353P	1	Untreated	201112	135	84.67	201112.1
Q703K	1	Untreated	201112	135	68.55	201112.1
R260W	1	Untreated	201112	135	71.96	201112.1
WT	1	Untreated	201112	135	51.98	201112.1
E525K	2	Untreated	201112	135	68.71	201112.2
L353P	2	Untreated	201112	135	88.46	201112.2
Q703K	2	Untreated	201112	135	69.71	201112.2
R260W	2	Untreated	201112	135	71.24	201112.2
WT	2	Untreated	201112	135	70.815	201112.2
E525K	1	Untreated	210113	135	46.29	210113.1
L1016F	1	Untreated	210113	135	46.49	210113.1
R260W	1	Untreated	210113	135	42.13	210113.1
S726G/S896P	1	Untreated	210113	135	48.01	210113.1
WT	1	Untreated	210113	135	49.92	210113.1
E525K	2	Untreated	210113	135	63.8	210113.2
L1016F	2	Untreated	210113	135	25.88	210113.2
R260W	2	Untreated	210113	135	64.25	210113.2
S726G/S896P	2	Untreated	210113	135	63.78	210113.2
WT	2	Untreated	210113	135	43.14	210113.2
E525K	1	Untreated	210120	135	37.49	210120.1
L1016F	1	Untreated	210120	135	64.04	210120.1
R260W	1	Untreated	210120	135	49.95	210120.1
S726G/S896P	1	Untreated	210120	135	53.05	210120.1
WT	1	Untreated	210120	135	52.77	210120.1
E525K	2	Untreated	210120	135	61.58	210120.2
L1016F	2	Untreated	210120	135	48.96	210120.2
R260W	2	Untreated	210120	135	68.93	210120.2
S726G/S896P	2	Untreated	210120	135	51.75	210120.2
WT	2	Untreated	210120	135	74.86	210120.2
G301D	1	Untreated	220729	135	131.8	220729.1
G767S	1	Untreated	220729	135	154	220729.1
WT	1	Untreated	220729	135	187.8	220729.1
G301D	2	Untreated	220729	135	123	220729.2
G767S	2	Untreated	220729	135	166.3	220729.2
WT	2	Untreated	220729	135	82.61	220729.2

## Sheet: Doxycycline
Genotype	Replicates	Treatment	Experiment	Time_point_(min)	AUC	Experiment.Replicates
K375E	1	Doxycycline	181007	135	416.3	181007.1
K568N	1	Doxycycline	181007	135	4618	181007.1
WT	1	Doxycycline	181007	135	643.5	181007.1
K375E	2	Doxycycline	181007	135	407.8	181007.2
K568N	2	Doxycycline	181007	135	4658	181007.2
WT	2	Doxycycline	181007	135	423.2	181007.2
D303H	1	Doxycycline	181008	135	7071	181008.1
D303N	1	Doxycycline	181008	135	3349	181008.1
V198M	1	Doxycycline	181008	135	452.6	181008.1
WT	1	Doxycycline	181008	135	491.5	181008.1
Y859C	1	Doxycycline	181008	135	518.5	181008.1
D303H	2	Doxycycline	181008	135	6667	181008.2
D303N	2	Doxycycline	181008	135	3310	181008.2
V198M	2	Doxycycline	181008	135	483.2	181008.2
WT	2	Doxycycline	181008	135	440.3	181008.2
Y859C	2	Doxycycline	181008	135	391.9	181008.2
K375E	1	Doxycycline	181205	135	448.4	181205.1
K568N	1	Doxycycline	181205	135	4594	181205.1
WT	1	Doxycycline	181205	135	354.4	181205.1
K375E	2	Doxycycline	181205	135	509.1	181205.2
K568N	2	Doxycycline	181205	135	4166	181205.2
WT	2	Doxycycline	181205	135	533.5	181205.2
D303H	1	Doxycycline	181210	135	7593	181210.1
D303N	1	Doxycycline	181210	135	4470	181210.1
V198M	1	Doxycycline	181210	135	729.5	181210.1
WT	1	Doxycycline	181210	135	607.1	181210.1
Y859C	1	Doxycycline	181210	135	562.1	181210.1
D303H	2	Doxycycline	181210	135	7539	181210.2
D303N	2	Doxycycline	181210	135	4353	181210.2
V198M	2	Doxycycline	181210	135	670.5	181210.2
WT	2	Doxycycline	181210	135	680.8	181210.2
Y859C	2	Doxycycline	181210	135	504	181210.2
D303H	1	Doxycycline	181216	135	7308	181216.1
D303N	1	Doxycycline	181216	135	3641	181216.1
V198M	1	Doxycycline	181216	135	154	181216.1
WT	1	Doxycycline	181216	135	111.8	181216.1
Y859C	1	Doxycycline	181216	135	141.8	181216.1
D303H	2	Doxycycline	181216	135	7479	181216.2
D303N	2	Doxycycline	181216	135	2652	181216.2
V198M	2	Doxycycline	181216	135	137	181216.2
WT	2	Doxycycline	181216	135	120.8	181216.2
Y859C	2	Doxycycline	181216	135	115.2	181216.2
G301D	1	Doxycycline	190128	135	1529	190128.1
M701T	1	Doxycycline	190128	135	1273	190128.1
R168Q	1	Doxycycline	190128	135	944.1	190128.1
V262G	1	Doxycycline	190128	135	1057	190128.1
WT	1	Doxycycline	190128	135	832.2	190128.1
G301D	2	Doxycycline	190128	135	1562	190128.2
M701T	2	Doxycycline	190128	135	1378	190128.2
R168Q	2	Doxycycline	190128	135	923.1	190128.2
V262G	2	Doxycycline	190128	135	956.6	190128.2
WT	2	Doxycycline	190128	135	794.9	190128.2
G301D	1	Doxycycline	190205	135	412.6	190205.1
M701T	1	Doxycycline	190205	135	105.3	190205.1
R168Q	1	Doxycycline	190205	135	119.1	190205.1
V262G	1	Doxycycline	190205	135	170.4	190205.1
WT	1	Doxycycline	190205	135	171.2	190205.1
G301D	2	Doxycycline	190205	135	430.9	190205.2
M701T	2	Doxycycline	190205	135	115.4	190205.2
R168Q	2	Doxycycline	190205	135	111.5	190205.2
V262G	2	Doxycycline	190205	135	176.4	190205.2
WT	2	Doxycycline	190205	135	165.1	190205.2
A439V	1	Doxycycline	190211	135	1057	190211.1
E311K	1	Doxycycline	190211	135	944.1	190211.1
I334V	1	Doxycycline	190211	135	1273	190211.1
T348M	1	Doxycycline	190211	135	651.6	190211.1
WT	1	Doxycycline	190211	135	832.2	190211.1
A439V	2	Doxycycline	190211	135	956.6	190211.2
E311K	2	Doxycycline	190211	135	923.1	190211.2
I334V	2	Doxycycline	190211	135	1378	190211.2
T348M	2	Doxycycline	190211	135	695.9	190211.2
WT	2	Doxycycline	190211	135	794.9	190211.2
A439V	1	Doxycycline	190226	135	414.1	190226.1
E311K	1	Doxycycline	190226	135	465	190226.1
G767S	1	Doxycycline	190226	135	344	190226.1
I334V	1	Doxycycline	190226	135	488	190226.1
T348M	1	Doxycycline	190226	135	606.7	190226.1
WT	1	Doxycycline	190226	135	355.2	190226.1
A439V	2	Doxycycline	190226	135	361.4	190226.2
E311K	2	Doxycycline	190226	135	346	190226.2
G767S	2	Doxycycline	190226	135	346.6	190226.2
I334V	2	Doxycycline	190226	135	459.3	190226.2
T348M	2	Doxycycline	190226	135	537.3	190226.2
WT	2	Doxycycline	190226	135	348.7	190226.2
A439T	1	Doxycycline	190401	135	692.9	190401.1
E690K	1	Doxycycline	190401	135	516.1	190401.1
G569R	1	Doxycycline	190401	135	873.2	190401.1
I313V	1	Doxycycline	190401	135	438.8	190401.1
WT	1	Doxycycline	190401	135	465.7	190401.1
A439T	2	Doxycycline	190401	135	599.6	190401.2
E690K	2	Doxycycline	190401	135	403	190401.2
G569R	2	Doxycycline	190401	135	836.5	190401.2
I313V	2	Doxycycline	190401	135	542.8	190401.2
WT	2	Doxycycline	190401	135	416	190401.2
A439T	1	Doxycycline	190402	135	286.2	190402.1
E690K	1	Doxycycline	190402	135	180.2	190402.1
G569R	1	Doxycycline	190402	135	225.6	190402.1
I313V	1	Doxycycline	190402	135	231.9	190402.1
WT	1	Doxycycline	190402	135	177.5	190402.1
A439T	2	Doxycycline	190402	135	268.6	190402.2
E690K	2	Doxycycline	190402	135	184.2	190402.2
G569R	2	Doxycycline	190402	135	237.1	190402.2
I313V	2	Doxycycline	190402	135	248.4	190402.2
WT	2	Doxycycline	190402	135	175.2	190402.2
T436N	1	Doxycycline	190521	135	288	190521.1
WT	1	Doxycycline	190521	135	143.5	190521.1
Y570C	1	Doxycycline	190521	135	1957	190521.1
T436N	2	Doxycycline	190521	135	286	190521.2
WT	2	Doxycycline	190521	135	137.9	190521.2
Y570C	2	Doxycycline	190521	135	1835	190521.2
T436N	1	Doxycycline	190527	135	808.9	190527.1
WT	1	Doxycycline	190527	135	340.1	190527.1
Y570C	1	Doxycycline	190527	135	3554	190527.1
T436N	2	Doxycycline	190527	135	827.7	190527.2
WT	2	Doxycycline	190527	135	383.3	190527.2
Y570C	2	Doxycycline	190527	135	3551	190527.2
A352V	1	Doxycycline	190618	135	247.5	190618.1
L353P	1	Doxycycline	190618	135	72.47	190618.1
Q703K	1	Doxycycline	190618	135	85.93	190618.1
T952M	1	Doxycycline	190618	135	95.3	190618.1
WT	1	Doxycycline	190618	135	78.21	190618.1
A352V	2	Doxycycline	190618	135	328.4	190618.2
L353P	2	Doxycycline	190618	135	107.3	190618.2
Q703K	2	Doxycycline	190618	135	72.59	190618.2
T952M	2	Doxycycline	190618	135	88.73	190618.2
WT	2	Doxycycline	190618	135	56.15	190618.2
A352V	1	Doxycycline	190620	135	250.1	190620.1
L353P	1	Doxycycline	190620	135	99.74	190620.1
Q703K	1	Doxycycline	190620	135	117.1	190620.1
T952M	1	Doxycycline	190620	135	102.3	190620.1
WT	1	Doxycycline	190620	135	93.35	190620.1
A352V	2	Doxycycline	190620	135	299.6	190620.2
L353P	2	Doxycycline	190620	135	107.7	190620.2
Q703K	2	Doxycycline	190620	135	81.95	190620.2
T952M	2	Doxycycline	190620	135	102.3	190620.2
WT	2	Doxycycline	190620	135	78.98	190620.2
A075V	1	Doxycycline	200311	135	108.8	200311.1
E567G	1	Doxycycline	200311	135	4158	200311.1
S726G	1	Doxycycline	200311	135	203.2	200311.1
S896P	1	Doxycycline	200311	135	222.4	200311.1
WT	1	Doxycycline	200311	135	124.7	200311.1
A075V	2	Doxycycline	200311	135	150	200311.2
E567G	2	Doxycycline	200311	135	4189	200311.2
S726G	2	Doxycycline	200311	135	144.7	200311.2
S896P	2	Doxycycline	200311	135	164.9	200311.2
WT	2	Doxycycline	200311	135	121.7	200311.2
A075V	1	Doxycycline	200618	135	65.35	200618.1
E567G	1	Doxycycline	200618	135	3676	200618.1
S726G	1	Doxycycline	200618	135	89.58	200618.1
S896P	1	Doxycycline	200618	135	104.8	200618.1
WT	1	Doxycycline	200618	135	73.14	200618.1
A075V	2	Doxycycline	200618	135	71	200618.2
E567G	2	Doxycycline	200618	135	3719	200618.2
S726G	2	Doxycycline	200618	135	72.91	200618.2
S896P	2	Doxycycline	200618	135	111.6	200618.2
WT	2	Doxycycline	200618	135	81.1	200618.2
S726G	1	Doxycycline	200814	135	34.8	200814.1
S896P	1	Doxycycline	200814	135	46.93	200814.1
WT	1	Doxycycline	200814	135	50.84	200814.1
S726G	2	Doxycycline	200814	135	32.55	200814.2
S896P	2	Doxycycline	200814	135	37.84	200814.2
WT	2	Doxycycline	200814	135	23.28	200814.2
S726G	1	Doxycycline	200817	135	34.8	200817.1
S896P	1	Doxycycline	200817	135	156.8	200817.1
WT	1	Doxycycline	200817	135	159.7	200817.1
S726G	2	Doxycycline	200817	135	32.55	200817.2
S896P	2	Doxycycline	200817	135	139.6	200817.2
WT	2	Doxycycline	200817	135	176.5	200817.2
S726G	1	Doxycycline	200819	135	95.77	200819.1
S896P	1	Doxycycline	200819	135	122.4	200819.1
WT	1	Doxycycline	200819	135	102.6	200819.1
S726G	2	Doxycycline	200819	135	81.58	200819.2
S896P	2	Doxycycline	200819	135	105.4	200819.2
WT	2	Doxycycline	200819	135	87.59	200819.2
S726G	3	Doxycycline	200819	135	111.4	200819.3
S896P	3	Doxycycline	200819	135	132.2	200819.3
WT	3	Doxycycline	200819	135	107.4	200819.3
S726G	4	Doxycycline	200819	135	105	200819.4
S896P	4	Doxycycline	200819	135	134.6	200819.4
WT	4	Doxycycline	200819	135	89.99	200819.4
K565E	1	Doxycycline	200907	135	891.4	200907.1
L353P	1	Doxycycline	200907	135	145.6	200907.1
WT	1	Doxycycline	200907	135	84.34	200907.1
K565E	2	Doxycycline	200907	135	918.6	200907.2
L353P	2	Doxycycline	200907	135	104.3	200907.2
WT	2	Doxycycline	200907	135	84.6	200907.2
E525K	1	Doxycycline	200910	135	2107	200910.1
Q703K	1	Doxycycline	200910	135	168.1	200910.1
R260W	1	Doxycycline	200910	135	723.2	200910.1
WT	1	Doxycycline	200910	135	111.2	200910.1
E525K	2	Doxycycline	200910	135	2144	200910.2
Q703K	2	Doxycycline	200910	135	96.81	200910.2
R260W	2	Doxycycline	200910	135	726.9	200910.2
WT	2	Doxycycline	200910	135	76.97	200910.2
K565E	1	Doxycycline	200911	135	911.9	200911.1
L353P	1	Doxycycline	200911	135	58.85	200911.1
WT	1	Doxycycline	200911	135	48.88	200911.1
K565E	2	Doxycycline	200911	135	842.1	200911.2
L353P	2	Doxycycline	200911	135	64.17	200911.2
WT	2	Doxycycline	200911	135	41.48	200911.2
E525K	1	Doxycycline	200915	135	191.4	200915.1
Q703K	1	Doxycycline	200915	135	92.41	200915.1
R260W	1	Doxycycline	200915	135	121.6	200915.1
T952M	1	Doxycycline	200915	135	87.27	200915.1
WT	1	Doxycycline	200915	135	48.92	200915.1
E525K	2	Doxycycline	200915	135	197.2	200915.2
Q703K	2	Doxycycline	200915	135	85.09	200915.2
R260W	2	Doxycycline	200915	135	119.9	200915.2
T952M	2	Doxycycline	200915	135	94.69	200915.2
WT	2	Doxycycline	200915	135	52.89	200915.2
K565E	1	Doxycycline	200916	135	997	200916.1
L353P	1	Doxycycline	200916	135	92.23	200916.1
WT	1	Doxycycline	200916	135	59.54	200916.1
K565E	2	Doxycycline	200916	135	934.4	200916.2
L353P	2	Doxycycline	200916	135	90.39	200916.2
WT	2	Doxycycline	200916	135	76.7	200916.2
T952M	1	Doxycycline	200917	135	115.9	200917.1
WT	1	Doxycycline	200917	135	56.98	200917.1
T952M	2	Doxycycline	200917	135	110	200917.2
WT	2	Doxycycline	200917	135	76.51	200917.2
E525K	1	Doxycycline	201006	135	1635	201006.1
Q703K	1	Doxycycline	201006	135	88.92	201006.1
R260W	1	Doxycycline	201006	135	567.9	201006.1
T952M	1	Doxycycline	201006	135	160.1	201006.1
WT	1	Doxycycline	201006	135	96.8	201006.1
E525K	2	Doxycycline	201006	135	1544	201006.2
Q703K	2	Doxycycline	201006	135	98.54	201006.2
R260W	2	Doxycycline	201006	135	517.3	201006.2
T952M	2	Doxycycline	201006	135	121.9	201006.2
WT	2	Doxycycline	201006	135	70.26	201006.2
E525K	1	Doxycycline	201012	135	1495	201012.1
Q703K	1	Doxycycline	201012	135	119.5	201012.1
R260W	1	Doxycycline	201012	135	583	201012.1
T952M	1	Doxycycline	201012	135	187.5	201012.1
WT	1	Doxycycline	201012	135	138.9	201012.1
E525K	2	Doxycycline	201012	135	1469	201012.2
Q703K	2	Doxycycline	201012	135	127.5	201012.2
R260W	2	Doxycycline	201012	135	617.7	201012.2
T952M	2	Doxycycline	201012	135	113.1	201012.2
WT	2	Doxycycline	201012	135	128.8	201012.2
K565E	1	Doxycycline	201013	135	1031	201013.1
L353P	1	Doxycycline	201013	135	129.8	201013.1
WT	1	Doxycycline	201013	135	95.46	201013.1
K565E	2	Doxycycline	201013	135	1037	201013.2
L353P	2	Doxycycline	201013	135	111.6	201013.2
WT	2	Doxycycline	201013	135	137.6	201013.2
E525K	1	Doxycycline	201105	135	1487	201105.1
L353P	1	Doxycycline	201105	135	282.3	201105.1
Q703K	1	Doxycycline	201105	135	112.7	201105.1
R260W	1	Doxycycline	201105	135	577.9	201105.1
WT	1	Doxycycline	201105	135	190.87	201105.1
E525K	2	Doxycycline	201105	135	1486	201105.2
L353P	2	Doxycycline	201105	135	187.9	201105.2
Q703K	2	Doxycycline	201105	135	113.2	201105.2
R260W	2	Doxycycline	201105	135	504.9	201105.2
WT	2	Doxycycline	201105	135	164.625	201105.2
E525K	1	Doxycycline	201112	135	949.9	201112.1
L353P	1	Doxycycline	201112	135	254.3	201112.1
Q703K	1	Doxycycline	201112	135	100.7	201112.1
R260W	1	Doxycycline	201112	135	347.4	201112.1
WT	1	Doxycycline	201112	135	74.51	201112.1
E525K	2	Doxycycline	201112	135	882	201112.2
L353P	2	Doxycycline	201112	135	158.6	201112.2
Q703K	2	Doxycycline	201112	135	100.1	201112.2
R260W	2	Doxycycline	201112	135	338.1	201112.2
WT	2	Doxycycline	201112	135	73.41	201112.2
E525K	1	Doxycycline	210113	135	2120	210113.1
L1016F	1	Doxycycline	210113	135	61.79	210113.1
R260W	1	Doxycycline	210113	135	489.5	210113.1
S726G/S896P	1	Doxycycline	210113	135	89.17	210113.1
WT	1	Doxycycline	210113	135	56.44	210113.1
E525K	2	Doxycycline	210113	135	2038	210113.2
L1016F	2	Doxycycline	210113	135	55.18	210113.2
R260W	2	Doxycycline	210113	135	608.1	210113.2
S726G/S896P	2	Doxycycline	210113	135	80.26	210113.2
WT	2	Doxycycline	210113	135	75.08	210113.2
E525K	1	Doxycycline	210120	135	996.8	210120.1
L1016F	1	Doxycycline	210120	135	59.26	210120.1
R260W	1	Doxycycline	210120	135	268.4	210120.1
S726G/S896P	1	Doxycycline	210120	135	85.87	210120.1
WT	1	Doxycycline	210120	135	70.26	210120.1
E525K	2	Doxycycline	210120	135	910.9	210120.2
L1016F	2	Doxycycline	210120	135	64.98	210120.2
R260W	2	Doxycycline	210120	135	198.8	210120.2
S726G/S896P	2	Doxycycline	210120	135	83.49	210120.2
WT	2	Doxycycline	210120	135	73.56	210120.2
G301D	1	Doxycycline	220729	135	750.8	220729.1
G767S	1	Doxycycline	220729	135	142.2	220729.1
WT	1	Doxycycline	220729	135	157.4	220729.1
G301D	2	Doxycycline	220729	135	777.8	220729.2
G767S	2	Doxycycline	220729	135	187.4	220729.2
WT	2	Doxycycline	220729	135	109.3	220729.2

## Sheet: Doxycycline+LPS
Genotype	Replicates	Experiment	Experience	Time_point_(min)	AUC	Experiment.Replicates
K375E	1	Doxycycline+LPS	181007	135	361.6	181007.1
K568N	1	Doxycycline+LPS	181007	135	7843	181007.1
WT	1	Doxycycline+LPS	181007	135	485.3	181007.1
K375E	2	Doxycycline+LPS	181007	135	330.3	181007.2
K568N	2	Doxycycline+LPS	181007	135	7905	181007.2
WT	2	Doxycycline+LPS	181007	135	447.8	181007.2
D303H	1	Doxycycline+LPS	181008	135	8694	181008.1
D303N	1	Doxycycline+LPS	181008	135	6251	181008.1
V198M	1	Doxycycline+LPS	181008	135	474.1	181008.1
WT	1	Doxycycline+LPS	181008	135	434.7	181008.1
Y859C	1	Doxycycline+LPS	181008	135	465	181008.1
D303H	2	Doxycycline+LPS	181008	135	9319	181008.2
D303N	2	Doxycycline+LPS	181008	135	6302	181008.2
V198M	2	Doxycycline+LPS	181008	135	377.2	181008.2
WT	2	Doxycycline+LPS	181008	135	345.1	181008.2
Y859C	2	Doxycycline+LPS	181008	135	457.1	181008.2
K375E	1	Doxycycline+LPS	181205	135	463.9	181205.1
K568N	1	Doxycycline+LPS	181205	135	6705	181205.1
WT	1	Doxycycline+LPS	181205	135	559.4	181205.1
K375E	2	Doxycycline+LPS	181205	135	462.8	181205.2
K568N	2	Doxycycline+LPS	181205	135	7008	181205.2
WT	2	Doxycycline+LPS	181205	135	619.8	181205.2
D303H	1	Doxycycline+LPS	181210	135	9012	181210.1
D303N	1	Doxycycline+LPS	181210	135	6637	181210.1
V198M	1	Doxycycline+LPS	181210	135	646.2	181210.1
WT	1	Doxycycline+LPS	181210	135	580.5	181210.1
Y859C	1	Doxycycline+LPS	181210	135	553.7	181210.1
D303H	2	Doxycycline+LPS	181210	135	8947	181210.2
D303N	2	Doxycycline+LPS	181210	135	6580	181210.2
V198M	2	Doxycycline+LPS	181210	135	602.3	181210.2
WT	2	Doxycycline+LPS	181210	135	605.4	181210.2
Y859C	2	Doxycycline+LPS	181210	135	524.1	181210.2
D303H	1	Doxycycline+LPS	181216	135	9519	181216.1
D303N	1	Doxycycline+LPS	181216	135	7240	181216.1
V198M	1	Doxycycline+LPS	181216	135	195.5	181216.1
WT	1	Doxycycline+LPS	181216	135	139.9	181216.1
Y859C	1	Doxycycline+LPS	181216	135	237.6	181216.1
D303H	2	Doxycycline+LPS	181216	135	9503	181216.2
D303N	2	Doxycycline+LPS	181216	135	6520	181216.2
V198M	2	Doxycycline+LPS	181216	135	152.6	181216.2
WT	2	Doxycycline+LPS	181216	135	151.7	181216.2
Y859C	2	Doxycycline+LPS	181216	135	205	181216.2
G301D	1	Doxycycline+LPS	190128	135	4313	190128.1
M701T	1	Doxycycline+LPS	190128	135	1093	190128.1
R168Q	1	Doxycycline+LPS	190128	135	999.7	190128.1
V262G	1	Doxycycline+LPS	190128	135	3008	190128.1
WT	1	Doxycycline+LPS	190128	135	732.7	190128.1
G301D	2	Doxycycline+LPS	190128	135	4202	190128.2
M701T	2	Doxycycline+LPS	190128	135	1057	190128.2
R168Q	2	Doxycycline+LPS	190128	135	812.7	190128.2
V262G	2	Doxycycline+LPS	190128	135	3032	190128.2
WT	2	Doxycycline+LPS	190128	135	876.6	190128.2
G301D	1	Doxycycline+LPS	190205	135	1475	190205.1
M701T	1	Doxycycline+LPS	190205	135	98.94	190205.1
R168Q	1	Doxycycline+LPS	190205	135	150.5	190205.1
V262G	1	Doxycycline+LPS	190205	135	1157	190205.1
WT	1	Doxycycline+LPS	190205	135	233.7	190205.1
G301D	2	Doxycycline+LPS	190205	135	1556	190205.2
M701T	2	Doxycycline+LPS	190205	135	127.5	190205.2
R168Q	2	Doxycycline+LPS	190205	135	154.7	190205.2
V262G	2	Doxycycline+LPS	190205	135	1076	190205.2
WT	2	Doxycycline+LPS	190205	135	229.3	190205.2
A439V	1	Doxycycline+LPS	190211	135	3008	190211.1
E311K	1	Doxycycline+LPS	190211	135	999.7	190211.1
I334V	1	Doxycycline+LPS	190211	135	1093	190211.1
T348M	1	Doxycycline+LPS	190211	135	1426	190211.1
WT	1	Doxycycline+LPS	190211	135	732.7	190211.1
A439V	2	Doxycycline+LPS	190211	135	3032	190211.2
E311K	2	Doxycycline+LPS	190211	135	812.7	190211.2
I334V	2	Doxycycline+LPS	190211	135	1057	190211.2
T348M	2	Doxycycline+LPS	190211	135	1281	190211.2
WT	2	Doxycycline+LPS	190211	135	876.6	190211.2
A439V	1	Doxycycline+LPS	190226	135	1128	190226.1
E311K	1	Doxycycline+LPS	190226	135	2080	190226.1
G767S	1	Doxycycline+LPS	190226	135	341.6	190226.1
I334V	1	Doxycycline+LPS	190226	135	1882	190226.1
T348M	1	Doxycycline+LPS	190226	135	2626	190226.1
WT	1	Doxycycline+LPS	190226	135	300.6	190226.1
A439V	2	Doxycycline+LPS	190226	135	1042	190226.2
E311K	2	Doxycycline+LPS	190226	135	1939	190226.2
G767S	2	Doxycycline+LPS	190226	135	324.2	190226.2
I334V	2	Doxycycline+LPS	190226	135	2126	190226.2
T348M	2	Doxycycline+LPS	190226	135	2675	190226.2
WT	2	Doxycycline+LPS	190226	135	333.8	190226.2
A439T	1	Doxycycline+LPS	190401	135	2269	190401.1
E690K	1	Doxycycline+LPS	190401	135	1271	190401.1
G569R	1	Doxycycline+LPS	190401	135	2968	190401.1
I313V	1	Doxycycline+LPS	190401	135	612.8	190401.1
WT	1	Doxycycline+LPS	190401	135	342.2	190401.1
A439T	2	Doxycycline+LPS	190401	135	2103	190401.2
E690K	2	Doxycycline+LPS	190401	135	1330	190401.2
G569R	2	Doxycycline+LPS	190401	135	2997	190401.2
I313V	2	Doxycycline+LPS	190401	135	696.7	190401.2
WT	2	Doxycycline+LPS	190401	135	488.6	190401.2
A439T	1	Doxycycline+LPS	190402	135	1050	190402.1
E690K	1	Doxycycline+LPS	190402	135	509.4	190402.1
G569R	1	Doxycycline+LPS	190402	135	1042	190402.1
I313V	1	Doxycycline+LPS	190402	135	243.3	190402.1
WT	1	Doxycycline+LPS	190402	135	164.1	190402.1
A439T	2	Doxycycline+LPS	190402	135	1217	190402.2
E690K	2	Doxycycline+LPS	190402	135	442.7	190402.2
G569R	2	Doxycycline+LPS	190402	135	1100	190402.2
I313V	2	Doxycycline+LPS	190402	135	247	190402.2
WT	2	Doxycycline+LPS	190402	135	182.8	190402.2
T436N	1	Doxycycline+LPS	190521	135	424.3	190521.1
WT	1	Doxycycline+LPS	190521	135	153.4	190521.1
Y570C	1	Doxycycline+LPS	190521	135	2015	190521.1
T436N	2	Doxycycline+LPS	190521	135	467	190521.2
WT	2	Doxycycline+LPS	190521	135	132.4	190521.2
Y570C	2	Doxycycline+LPS	190521	135	1912	190521.2
T436N	1	Doxycycline+LPS	190527	135	1249	190527.1
WT	1	Doxycycline+LPS	190527	135	355.7	190527.1
Y570C	1	Doxycycline+LPS	190527	135	3875	190527.1
T436N	2	Doxycycline+LPS	190527	135	1037	190527.2
WT	2	Doxycycline+LPS	190527	135	486.4	190527.2
Y570C	2	Doxycycline+LPS	190527	135	4166	190527.2
A352V	1	Doxycycline+LPS	190618	135	1873	190618.1
L353P	1	Doxycycline+LPS	190618	135	565.8	190618.1
Q703K	1	Doxycycline+LPS	190618	135	88.11	190618.1
T952M	1	Doxycycline+LPS	190618	135	89.99	190618.1
WT	1	Doxycycline+LPS	190618	135	66.35	190618.1
A352V	2	Doxycycline+LPS	190618	135	2102	190618.2
L353P	2	Doxycycline+LPS	190618	135	536.8	190618.2
Q703K	2	Doxycycline+LPS	190618	135	69.99	190618.2
T952M	2	Doxycycline+LPS	190618	135	85.6	190618.2
WT	2	Doxycycline+LPS	190618	135	74.76	190618.2
A352V	1	Doxycycline+LPS	190620	135	1807	190620.1
L353P	1	Doxycycline+LPS	190620	135	350.9	190620.1
Q703K	1	Doxycycline+LPS	190620	135	112.3	190620.1
T952M	1	Doxycycline+LPS	190620	135	116.6	190620.1
WT	1	Doxycycline+LPS	190620	135	97.19	190620.1
A352V	2	Doxycycline+LPS	190620	135	1700	190620.2
L353P	2	Doxycycline+LPS	190620	135	386.1	190620.2
Q703K	2	Doxycycline+LPS	190620	135	114.8	190620.2
T952M	2	Doxycycline+LPS	190620	135	93.58	190620.2
WT	2	Doxycycline+LPS	190620	135	95.96	190620.2
A075V	1	Doxycycline+LPS	200311	135	157.6	200311.1
E567G	1	Doxycycline+LPS	200311	135	8449	200311.1
S726G	1	Doxycycline+LPS	200311	135	237.5	200311.1
S896P	1	Doxycycline+LPS	200311	135	222.2	200311.1
WT	1	Doxycycline+LPS	200311	135	145.8	200311.1
A075V	2	Doxycycline+LPS	200311	135	146.8	200311.2
E567G	2	Doxycycline+LPS	200311	135	8356	200311.2
S726G	2	Doxycycline+LPS	200311	135	240.6	200311.2
S896P	2	Doxycycline+LPS	200311	135	241.5	200311.2
WT	2	Doxycycline+LPS	200311	135	144.8	200311.2
A075V	1	Doxycycline+LPS	200618	135	47.85	200618.1
E567G	1	Doxycycline+LPS	200618	135	6212	200618.1
S726G	1	Doxycycline+LPS	200618	135	100	200618.1
S896P	1	Doxycycline+LPS	200618	135	122.8	200618.1
WT	1	Doxycycline+LPS	200618	135	81.51	200618.1
A075V	2	Doxycycline+LPS	200618	135	58.28	200618.2
E567G	2	Doxycycline+LPS	200618	135	6270	200618.2
S726G	2	Doxycycline+LPS	200618	135	121.1	200618.2
S896P	2	Doxycycline+LPS	200618	135	122.7	200618.2
WT	2	Doxycycline+LPS	200618	135	85.92	200618.2
S726G	1	Doxycycline+LPS	200814	135	79.31	200814.1
S896P	1	Doxycycline+LPS	200814	135	46.48	200814.1
WT	1	Doxycycline+LPS	200814	135	42.8	200814.1
S726G	2	Doxycycline+LPS	200814	135	64.35	200814.2
S896P	2	Doxycycline+LPS	200814	135	47.12	200814.2
WT	2	Doxycycline+LPS	200814	135	40.14	200814.2
S726G	1	Doxycycline+LPS	200817	135	79.31	200817.1
S896P	1	Doxycycline+LPS	200817	135	188.7	200817.1
WT	1	Doxycycline+LPS	200817	135	140.5	200817.1
S726G	2	Doxycycline+LPS	200817	135	64.35	200817.2
S896P	2	Doxycycline+LPS	200817	135	205	200817.2
WT	2	Doxycycline+LPS	200817	135	147.2	200817.2
S726G	1	Doxycycline+LPS	200819	135	100.6	200819.1
S896P	1	Doxycycline+LPS	200819	135	108.5	200819.1
WT	1	Doxycycline+LPS	200819	135	90.65	200819.1
S726G	2	Doxycycline+LPS	200819	135	104.8	200819.2
S896P	2	Doxycycline+LPS	200819	135	132.9	200819.2
WT	2	Doxycycline+LPS	200819	135	81.98	200819.2
S726G	3	Doxycycline+LPS	200819	135	109.8	200819.3
S896P	3	Doxycycline+LPS	200819	135	124.7	200819.3
WT	3	Doxycycline+LPS	200819	135	103.7	200819.3
S726G	4	Doxycycline+LPS	200819	135	118.6	200819.4
S896P	4	Doxycycline+LPS	200819	135	145.4	200819.4
WT	4	Doxycycline+LPS	200819	135	102.7	200819.4
K565E	1	Doxycycline+LPS	200907	135	3852	200907.1
L353P	1	Doxycycline+LPS	200907	135	753.9	200907.1
WT	1	Doxycycline+LPS	200907	135	113.3	200907.1
K565E	2	Doxycycline+LPS	200907	135	4496	200907.2
L353P	2	Doxycycline+LPS	200907	135	826	200907.2
WT	2	Doxycycline+LPS	200907	135	129.7	200907.2
E525K	1	Doxycycline+LPS	200910	135	4107	200910.1
Q703K	1	Doxycycline+LPS	200910	135	164.5	200910.1
R260W	1	Doxycycline+LPS	200910	135	1423	200910.1
WT	1	Doxycycline+LPS	200910	135	98.64	200910.1
E525K	2	Doxycycline+LPS	200910	135	3964	200910.2
Q703K	2	Doxycycline+LPS	200910	135	149.3	200910.2
R260W	2	Doxycycline+LPS	200910	135	2687	200910.2
WT	2	Doxycycline+LPS	200910	135	96.06	200910.2
K565E	1	Doxycycline+LPS	200911	135	2988	200911.1
L353P	1	Doxycycline+LPS	200911	135	634.4	200911.1
WT	1	Doxycycline+LPS	200911	135	44.87	200911.1
K565E	2	Doxycycline+LPS	200911	135	2779	200911.2
L353P	2	Doxycycline+LPS	200911	135	717.4	200911.2
WT	2	Doxycycline+LPS	200911	135	60.23	200911.2
E525K	1	Doxycycline+LPS	200915	135	813.9	200915.1
Q703K	1	Doxycycline+LPS	200915	135	109.2	200915.1
R260W	1	Doxycycline+LPS	200915	135	982.8	200915.1
T952M	1	Doxycycline+LPS	200915	135	96.58	200915.1
WT	1	Doxycycline+LPS	200915	135	53.94	200915.1
E525K	2	Doxycycline+LPS	200915	135	766.8	200915.2
Q703K	2	Doxycycline+LPS	200915	135	95	200915.2
R260W	2	Doxycycline+LPS	200915	135	843.1	200915.2
T952M	2	Doxycycline+LPS	200915	135	91.17	200915.2
WT	2	Doxycycline+LPS	200915	135	56.77	200915.2
K565E	1	Doxycycline+LPS	200916	135	3606	200916.1
L353P	1	Doxycycline+LPS	200916	135	369.6	200916.1
WT	1	Doxycycline+LPS	200916	135	91.26	200916.1
K565E	2	Doxycycline+LPS	200916	135	3339	200916.2
L353P	2	Doxycycline+LPS	200916	135	332	200916.2
WT	2	Doxycycline+LPS	200916	135	62.69	200916.2
T952M	1	Doxycycline+LPS	200917	135	100.8	200917.1
WT	1	Doxycycline+LPS	200917	135	71.55	200917.1
T952M	2	Doxycycline+LPS	200917	135	104.4	200917.2
WT	2	Doxycycline+LPS	200917	135	61.37	200917.2
E525K	1	Doxycycline+LPS	201006	135	4056	201006.1
Q703K	1	Doxycycline+LPS	201006	135	147.9	201006.1
R260W	1	Doxycycline+LPS	201006	135	3014	201006.1
T952M	1	Doxycycline+LPS	201006	135	149	201006.1
WT	1	Doxycycline+LPS	201006	135	128.1	201006.1
E525K	2	Doxycycline+LPS	201006	135	3976	201006.2
Q703K	2	Doxycycline+LPS	201006	135	132	201006.2
R260W	2	Doxycycline+LPS	201006	135	2800	201006.2
T952M	2	Doxycycline+LPS	201006	135	127.6	201006.2
WT	2	Doxycycline+LPS	201006	135	134.3	201006.2
E525K	1	Doxycycline+LPS	201012	135	3275	201012.1
Q703K	1	Doxycycline+LPS	201012	135	123.8	201012.1
R260W	1	Doxycycline+LPS	201012	135	2601	201012.1
T952M	1	Doxycycline+LPS	201012	135	115.2	201012.1
WT	1	Doxycycline+LPS	201012	135	110	201012.1
E525K	2	Doxycycline+LPS	201012	135	3476	201012.2
Q703K	2	Doxycycline+LPS	201012	135	163.1	201012.2
R260W	2	Doxycycline+LPS	201012	135	2511	201012.2
T952M	2	Doxycycline+LPS	201012	135	130.9	201012.2
WT	2	Doxycycline+LPS	201012	135	105.9	201012.2
K565E	1	Doxycycline+LPS	201013	135	4172	201013.1
L353P	1	Doxycycline+LPS	201013	135	761	201013.1
WT	1	Doxycycline+LPS	201013	135	117.3	201013.1
K565E	2	Doxycycline+LPS	201013	135	3681	201013.2
L353P	2	Doxycycline+LPS	201013	135	776	201013.2
WT	2	Doxycycline+LPS	201013	135	136.9	201013.2
E525K	1	Doxycycline+LPS	201105	135	4055	201105.1
L353P	1	Doxycycline+LPS	201105	135	1901	201105.1
Q703K	1	Doxycycline+LPS	201105	135	158.3	201105.1
R260W	1	Doxycycline+LPS	201105	135	2948	201105.1
WT	1	Doxycycline+LPS	201105	135	199.15	201105.1
E525K	2	Doxycycline+LPS	201105	135	4065	201105.2
L353P	2	Doxycycline+LPS	201105	135	1630	201105.2
Q703K	2	Doxycycline+LPS	201105	135	161.5	201105.2
R260W	2	Doxycycline+LPS	201105	135	3155	201105.2
WT	2	Doxycycline+LPS	201105	135	210.65	201105.2
E525K	1	Doxycycline+LPS	201112	135	3121	201112.1
L353P	1	Doxycycline+LPS	201112	135	1182	201112.1
Q703K	1	Doxycycline+LPS	201112	135	98.06	201112.1
R260W	1	Doxycycline+LPS	201112	135	2203	201112.1
WT	1	Doxycycline+LPS	201112	135	88.535	201112.1
E525K	2	Doxycycline+LPS	201112	135	2991	201112.2
L353P	2	Doxycycline+LPS	201112	135	1224	201112.2
Q703K	2	Doxycycline+LPS	201112	135	121.9	201112.2
R260W	2	Doxycycline+LPS	201112	135	2160	201112.2
WT	2	Doxycycline+LPS	201112	135	85.665	201112.2
E525K	1	Doxycycline+LPS	210113	135	4344	210113.1
L1016F	1	Doxycycline+LPS	210113	135	86.48	210113.1
R260W	1	Doxycycline+LPS	210113	135	3046	210113.1
S726G/S896P	1	Doxycycline+LPS	210113	135	123.5	210113.1
WT	1	Doxycycline+LPS	210113	135	110.9	210113.1
E525K	2	Doxycycline+LPS	210113	135	4559	210113.2
L1016F	2	Doxycycline+LPS	210113	135	90.43	210113.2
R260W	2	Doxycycline+LPS	210113	135	3130	210113.2
S726G/S896P	2	Doxycycline+LPS	210113	135	117.3	210113.2
WT	2	Doxycycline+LPS	210113	135	112.8	210113.2
E525K	1	Doxycycline+LPS	210120	135	2966	210120.1
L1016F	1	Doxycycline+LPS	210120	135	97.04	210120.1
R260W	1	Doxycycline+LPS	210120	135	1673	210120.1
S726G/S896P	1	Doxycycline+LPS	210120	135	107.9	210120.1
WT	1	Doxycycline+LPS	210120	135	80.66	210120.1
E525K	2	Doxycycline+LPS	210120	135	2866	210120.2
L1016F	2	Doxycycline+LPS	210120	135	74.28	210120.2
R260W	2	Doxycycline+LPS	210120	135	1616	210120.2
S726G/S896P	2	Doxycycline+LPS	210120	135	82.78	210120.2
WT	2	Doxycycline+LPS	210120	135	101.1	210120.2
G301D	1	Doxycycline+LPS	220729	135	2742	220729.1
G767S	1	Doxycycline+LPS	220729	135	216.4	220729.1
WT	1	Doxycycline+LPS	220729	135	130.3	220729.1
G301D	2	Doxycycline+LPS	220729	135	2797	220729.2
G767S	2	Doxycycline+LPS	220729	135	178	220729.2
WT	2	Doxycycline+LPS	220729	135	173.3	220729.2

## Sheet: Doxycycline+Nigericin
Genotype	Replicates	Experiment	Experience	Time_point_(min)	AUC	Experiment.Replicates
K375E	1	Doxycycline+Nigericin	181007	135	1196	181007.1
K568N	1	Doxycycline+Nigericin	181007	135	7460	181007.1
WT	1	Doxycycline+Nigericin	181007	135	784.4	181007.1
K375E	2	Doxycycline+Nigericin	181007	135	1177	181007.2
K568N	2	Doxycycline+Nigericin	181007	135	7377	181007.2
WT	2	Doxycycline+Nigericin	181007	135	998.4	181007.2
D303H	1	Doxycycline+Nigericin	181008	135	4717	181008.1
D303N	1	Doxycycline+Nigericin	181008	135	2908	181008.1
V198M	1	Doxycycline+Nigericin	181008	135	1758	181008.1
WT	1	Doxycycline+Nigericin	181008	135	1102	181008.1
Y859C	1	Doxycycline+Nigericin	181008	135	2231	181008.1
D303H	2	Doxycycline+Nigericin	181008	135	4372	181008.2
D303N	2	Doxycycline+Nigericin	181008	135	2863	181008.2
V198M	2	Doxycycline+Nigericin	181008	135	1699	181008.2
WT	2	Doxycycline+Nigericin	181008	135	1084	181008.2
Y859C	2	Doxycycline+Nigericin	181008	135	2077	181008.2
K375E	1	Doxycycline+Nigericin	181205	135	752.6	181205.1
K568N	1	Doxycycline+Nigericin	181205	135	6198	181205.1
WT	1	Doxycycline+Nigericin	181205	135	894.2	181205.1
K375E	2	Doxycycline+Nigericin	181205	135	745	181205.2
K568N	2	Doxycycline+Nigericin	181205	135	6491	181205.2
WT	2	Doxycycline+Nigericin	181205	135	717.2	181205.2
D303H	1	Doxycycline+Nigericin	181210	135	5179	181210.1
D303N	1	Doxycycline+Nigericin	181210	135	3435	181210.1
V198M	1	Doxycycline+Nigericin	181210	135	1689	181210.1
WT	1	Doxycycline+Nigericin	181210	135	1169	181210.1
Y859C	1	Doxycycline+Nigericin	181210	135	2623	181210.1
D303H	2	Doxycycline+Nigericin	181210	135	5264	181210.2
D303N	2	Doxycycline+Nigericin	181210	135	3348	181210.2
V198M	2	Doxycycline+Nigericin	181210	135	1709	181210.2
WT	2	Doxycycline+Nigericin	181210	135	1189	181210.2
Y859C	2	Doxycycline+Nigericin	181210	135	2474	181210.2
D303H	1	Doxycycline+Nigericin	181216	135	4253	181216.1
D303N	1	Doxycycline+Nigericin	181216	135	2578	181216.1
V198M	1	Doxycycline+Nigericin	181216	135	845	181216.1
WT	1	Doxycycline+Nigericin	181216	135	460.1	181216.1
Y859C	1	Doxycycline+Nigericin	181216	135	1391	181216.1
D303H	2	Doxycycline+Nigericin	181216	135	4451	181216.2
D303N	2	Doxycycline+Nigericin	181216	135	2546	181216.2
V198M	2	Doxycycline+Nigericin	181216	135	820.1	181216.2
WT	2	Doxycycline+Nigericin	181216	135	362.8	181216.2
Y859C	2	Doxycycline+Nigericin	181216	135	1433	181216.2
G301D	1	Doxycycline+Nigericin	190128	135	1374	190128.1
M701T	1	Doxycycline+Nigericin	190128	135	2059	190128.1
R168Q	1	Doxycycline+Nigericin	190128	135	3044	190128.1
V262G	1	Doxycycline+Nigericin	190128	135	1097	190128.1
WT	1	Doxycycline+Nigericin	190128	135	1041	190128.1
G301D	2	Doxycycline+Nigericin	190128	135	1175	190128.2
M701T	2	Doxycycline+Nigericin	190128	135	2199	190128.2
R168Q	2	Doxycycline+Nigericin	190128	135	2915	190128.2
V262G	2	Doxycycline+Nigericin	190128	135	980.1	190128.2
WT	2	Doxycycline+Nigericin	190128	135	1020	190128.2
G301D	1	Doxycycline+Nigericin	190205	135	245.5	190205.1
M701T	1	Doxycycline+Nigericin	190205	135	804.2	190205.1
R168Q	1	Doxycycline+Nigericin	190205	135	1245	190205.1
V262G	1	Doxycycline+Nigericin	190205	135	173.2	190205.1
WT	1	Doxycycline+Nigericin	190205	135	492.7	190205.1
G301D	2	Doxycycline+Nigericin	190205	135	255.7	190205.2
M701T	2	Doxycycline+Nigericin	190205	135	782.5	190205.2
R168Q	2	Doxycycline+Nigericin	190205	135	1183	190205.2
V262G	2	Doxycycline+Nigericin	190205	135	200.8	190205.2
WT	2	Doxycycline+Nigericin	190205	135	532.5	190205.2
A439V	1	Doxycycline+Nigericin	190211	135	1097	190211.1
E311K	1	Doxycycline+Nigericin	190211	135	3044	190211.1
I334V	1	Doxycycline+Nigericin	190211	135	2059	190211.1
T348M	1	Doxycycline+Nigericin	190211	135	736.8	190211.1
WT	1	Doxycycline+Nigericin	190211	135	1041	190211.1
A439V	2	Doxycycline+Nigericin	190211	135	980.1	190211.2
E311K	2	Doxycycline+Nigericin	190211	135	2915	190211.2
I334V	2	Doxycycline+Nigericin	190211	135	2199	190211.2
T348M	2	Doxycycline+Nigericin	190211	135	603.4	190211.2
WT	2	Doxycycline+Nigericin	190211	135	1020	190211.2
A439V	1	Doxycycline+Nigericin	190226	135	301.1	190226.1
E311K	1	Doxycycline+Nigericin	190226	135	1684	190226.1
G767S	1	Doxycycline+Nigericin	190226	135	722	190226.1
I334V	1	Doxycycline+Nigericin	190226	135	2419	190226.1
T348M	1	Doxycycline+Nigericin	190226	135	911.6	190226.1
WT	1	Doxycycline+Nigericin	190226	135	449.6	190226.1
A439V	2	Doxycycline+Nigericin	190226	135	355.3	190226.2
E311K	2	Doxycycline+Nigericin	190226	135	1542	190226.2
G767S	2	Doxycycline+Nigericin	190226	135	715	190226.2
I334V	2	Doxycycline+Nigericin	190226	135	2377	190226.2
T348M	2	Doxycycline+Nigericin	190226	135	787.5	190226.2
WT	2	Doxycycline+Nigericin	190226	135	406.8	190226.2
A439T	1	Doxycycline+Nigericin	190401	135	2289	190401.1
E690K	1	Doxycycline+Nigericin	190401	135	2717	190401.1
G569R	1	Doxycycline+Nigericin	190401	135	779.6	190401.1
I313V	1	Doxycycline+Nigericin	190401	135	640.9	190401.1
WT	1	Doxycycline+Nigericin	190401	135	444.1	190401.1
A439T	2	Doxycycline+Nigericin	190401	135	2342	190401.2
E690K	2	Doxycycline+Nigericin	190401	135	2777	190401.2
G569R	2	Doxycycline+Nigericin	190401	135	790.4	190401.2
I313V	2	Doxycycline+Nigericin	190401	135	670.3	190401.2
WT	2	Doxycycline+Nigericin	190401	135	396.2	190401.2
A439T	1	Doxycycline+Nigericin	190402	135	801.9	190402.1
E690K	1	Doxycycline+Nigericin	190402	135	421.1	190402.1
G569R	1	Doxycycline+Nigericin	190402	135	243.7	190402.1
I313V	1	Doxycycline+Nigericin	190402	135	490.5	190402.1
WT	1	Doxycycline+Nigericin	190402	135	307.1	190402.1
A439T	2	Doxycycline+Nigericin	190402	135	688.9	190402.2
E690K	2	Doxycycline+Nigericin	190402	135	641.1	190402.2
G569R	2	Doxycycline+Nigericin	190402	135	254.4	190402.2
I313V	2	Doxycycline+Nigericin	190402	135	422.9	190402.2
WT	2	Doxycycline+Nigericin	190402	135	313.3	190402.2
T436N	1	Doxycycline+Nigericin	190521	135	2144	190521.1
WT	1	Doxycycline+Nigericin	190521	135	268.8	190521.1
Y570C	1	Doxycycline+Nigericin	190521	135	1917	190521.1
T436N	2	Doxycycline+Nigericin	190521	135	2183	190521.2
WT	2	Doxycycline+Nigericin	190521	135	281.7	190521.2
Y570C	2	Doxycycline+Nigericin	190521	135	1799	190521.2
T436N	1	Doxycycline+Nigericin	190527	135	4244	190527.1
WT	1	Doxycycline+Nigericin	190527	135	1026	190527.1
Y570C	1	Doxycycline+Nigericin	190527	135	3146	190527.1
T436N	2	Doxycycline+Nigericin	190527	135	4314	190527.2
WT	2	Doxycycline+Nigericin	190527	135	1070	190527.2
Y570C	2	Doxycycline+Nigericin	190527	135	3080	190527.2
A352V	1	Doxycycline+Nigericin	190618	135	605	190618.1
L353P	1	Doxycycline+Nigericin	190618	135	102.3	190618.1
Q703K	1	Doxycycline+Nigericin	190618	135	584	190618.1
T952M	1	Doxycycline+Nigericin	190618	135	223.4	190618.1
WT	1	Doxycycline+Nigericin	190618	135	391.9	190618.1
A352V	2	Doxycycline+Nigericin	190618	135	614.1	190618.2
L353P	2	Doxycycline+Nigericin	190618	135	99.4	190618.2
Q703K	2	Doxycycline+Nigericin	190618	135	579	190618.2
T952M	2	Doxycycline+Nigericin	190618	135	230.2	190618.2
WT	2	Doxycycline+Nigericin	190618	135	406.7	190618.2
A352V	1	Doxycycline+Nigericin	190620	135	346.3	190620.1
L353P	1	Doxycycline+Nigericin	190620	135	91.58	190620.1
Q703K	1	Doxycycline+Nigericin	190620	135	643	190620.1
T952M	1	Doxycycline+Nigericin	190620	135	212.1	190620.1
WT	1	Doxycycline+Nigericin	190620	135	503.5	190620.1
A352V	2	Doxycycline+Nigericin	190620	135	369.1	190620.2
L353P	2	Doxycycline+Nigericin	190620	135	87.93	190620.2
Q703K	2	Doxycycline+Nigericin	190620	135	696.6	190620.2
T952M	2	Doxycycline+Nigericin	190620	135	240.9	190620.2
WT	2	Doxycycline+Nigericin	190620	135	551	190620.2
A075V	1	Doxycycline+Nigericin	200311	135	184.9	200311.1
E567G	1	Doxycycline+Nigericin	200311	135	3133	200311.1
S726G	1	Doxycycline+Nigericin	200311	135	1133	200311.1
S896P	1	Doxycycline+Nigericin	200311	135	806.1	200311.1
WT	1	Doxycycline+Nigericin	200311	135	806.4	200311.1
A075V	2	Doxycycline+Nigericin	200311	135	205.3	200311.2
E567G	2	Doxycycline+Nigericin	200311	135	3068	200311.2
S726G	2	Doxycycline+Nigericin	200311	135	1152	200311.2
S896P	2	Doxycycline+Nigericin	200311	135	698.6	200311.2
WT	2	Doxycycline+Nigericin	200311	135	762.4	200311.2
A075V	1	Doxycycline+Nigericin	200618	135	166	200618.1
E567G	1	Doxycycline+Nigericin	200618	135	4092	200618.1
S726G	1	Doxycycline+Nigericin	200618	135	1110	200618.1
S896P	1	Doxycycline+Nigericin	200618	135	847.6	200618.1
WT	1	Doxycycline+Nigericin	200618	135	377.9	200618.1
A075V	2	Doxycycline+Nigericin	200618	135	160.1	200618.2
E567G	2	Doxycycline+Nigericin	200618	135	3672	200618.2
S726G	2	Doxycycline+Nigericin	200618	135	1104	200618.2
S896P	2	Doxycycline+Nigericin	200618	135	768.8	200618.2
WT	2	Doxycycline+Nigericin	200618	135	404.7	200618.2
S726G	1	Doxycycline+Nigericin	200814	135	1214	200814.1
S896P	1	Doxycycline+Nigericin	200814	135	1327	200814.1
WT	1	Doxycycline+Nigericin	200814	135	1260	200814.1
S726G	2	Doxycycline+Nigericin	200814	135	1444	200814.2
S896P	2	Doxycycline+Nigericin	200814	135	1329	200814.2
WT	2	Doxycycline+Nigericin	200814	135	1274	200814.2
S726G	1	Doxycycline+Nigericin	200817	135	1214	200817.1
S896P	1	Doxycycline+Nigericin	200817	135	1184	200817.1
WT	1	Doxycycline+Nigericin	200817	135	933.4	200817.1
S726G	2	Doxycycline+Nigericin	200817	135	1444	200817.2
S896P	2	Doxycycline+Nigericin	200817	135	1130	200817.2
WT	2	Doxycycline+Nigericin	200817	135	837.2	200817.2
S726G	1	Doxycycline+Nigericin	200819	135	1485	200819.1
S896P	1	Doxycycline+Nigericin	200819	135	885.1	200819.1
WT	1	Doxycycline+Nigericin	200819	135	699.5	200819.1
S726G	2	Doxycycline+Nigericin	200819	135	1432	200819.2
S896P	2	Doxycycline+Nigericin	200819	135	953.9	200819.2
WT	2	Doxycycline+Nigericin	200819	135	717.3	200819.2
S726G	3	Doxycycline+Nigericin	200819	135	1301	200819.3
S896P	3	Doxycycline+Nigericin	200819	135	892.3	200819.3
WT	3	Doxycycline+Nigericin	200819	135	748.1	200819.3
S726G	4	Doxycycline+Nigericin	200819	135	1393	200819.4
S896P	4	Doxycycline+Nigericin	200819	135	912.3	200819.4
WT	4	Doxycycline+Nigericin	200819	135	716	200819.4
K565E	1	Doxycycline+Nigericin	200907	135	3352	200907.1
L353P	1	Doxycycline+Nigericin	200907	135	91.96	200907.1
WT	1	Doxycycline+Nigericin	200907	135	1261	200907.1
K565E	2	Doxycycline+Nigericin	200907	135	3381	200907.2
L353P	2	Doxycycline+Nigericin	200907	135	99.76	200907.2
WT	2	Doxycycline+Nigericin	200907	135	1370	200907.2
E525K	1	Doxycycline+Nigericin	200910	135	1995	200910.1
Q703K	1	Doxycycline+Nigericin	200910	135	1581	200910.1
R260W	1	Doxycycline+Nigericin	200910	135	1467	200910.1
WT	1	Doxycycline+Nigericin	200910	135	568.6	200910.1
E525K	2	Doxycycline+Nigericin	200910	135	1813	200910.2
Q703K	2	Doxycycline+Nigericin	200910	135	1475	200910.2
R260W	2	Doxycycline+Nigericin	200910	135	1427	200910.2
WT	2	Doxycycline+Nigericin	200910	135	594.3	200910.2
K565E	1	Doxycycline+Nigericin	200911	135	2771	200911.1
L353P	1	Doxycycline+Nigericin	200911	135	54.72	200911.1
WT	1	Doxycycline+Nigericin	200911	135	454.9	200911.1
K565E	2	Doxycycline+Nigericin	200911	135	2748	200911.2
L353P	2	Doxycycline+Nigericin	200911	135	75.87	200911.2
WT	2	Doxycycline+Nigericin	200911	135	485.2	200911.2
E525K	1	Doxycycline+Nigericin	200915	135	79.83	200915.1
Q703K	1	Doxycycline+Nigericin	200915	135	952.5	200915.1
R260W	1	Doxycycline+Nigericin	200915	135	123.6	200915.1
T952M	1	Doxycycline+Nigericin	200915	135	189	200915.1
WT	1	Doxycycline+Nigericin	200915	135	217.1	200915.1
E525K	2	Doxycycline+Nigericin	200915	135	60.91	200915.2
Q703K	2	Doxycycline+Nigericin	200915	135	903.8	200915.2
R260W	2	Doxycycline+Nigericin	200915	135	148.6	200915.2
T952M	2	Doxycycline+Nigericin	200915	135	163.2	200915.2
WT	2	Doxycycline+Nigericin	200915	135	226.2	200915.2
K565E	1	Doxycycline+Nigericin	200916	135	3569	200916.1
L353P	1	Doxycycline+Nigericin	200916	135	69.23	200916.1
WT	1	Doxycycline+Nigericin	200916	135	332.8	200916.1
K565E	2	Doxycycline+Nigericin	200916	135	3704	200916.2
L353P	2	Doxycycline+Nigericin	200916	135	76.59	200916.2
WT	2	Doxycycline+Nigericin	200916	135	339.5	200916.2
T952M	1	Doxycycline+Nigericin	200917	135	386.2	200917.1
WT	1	Doxycycline+Nigericin	200917	135	341	200917.1
T952M	2	Doxycycline+Nigericin	200917	135	375.7	200917.2
WT	2	Doxycycline+Nigericin	200917	135	365.4	200917.2
E525K	1	Doxycycline+Nigericin	201006	135	1380	201006.1
Q703K	1	Doxycycline+Nigericin	201006	135	1732	201006.1
R260W	1	Doxycycline+Nigericin	201006	135	1466	201006.1
T952M	1	Doxycycline+Nigericin	201006	135	698.3	201006.1
WT	1	Doxycycline+Nigericin	201006	135	1667	201006.1
E525K	2	Doxycycline+Nigericin	201006	135	1261	201006.2
Q703K	2	Doxycycline+Nigericin	201006	135	1859	201006.2
R260W	2	Doxycycline+Nigericin	201006	135	1434	201006.2
T952M	2	Doxycycline+Nigericin	201006	135	696.1	201006.2
WT	2	Doxycycline+Nigericin	201006	135	1614	201006.2
E525K	1	Doxycycline+Nigericin	201012	135	1362	201012.1
Q703K	1	Doxycycline+Nigericin	201012	135	1418	201012.1
R260W	1	Doxycycline+Nigericin	201012	135	1429	201012.1
T952M	1	Doxycycline+Nigericin	201012	135	535.9	201012.1
WT	1	Doxycycline+Nigericin	201012	135	822	201012.1
E525K	2	Doxycycline+Nigericin	201012	135	1332	201012.2
Q703K	2	Doxycycline+Nigericin	201012	135	1477	201012.2
R260W	2	Doxycycline+Nigericin	201012	135	1429	201012.2
T952M	2	Doxycycline+Nigericin	201012	135	494.8	201012.2
WT	2	Doxycycline+Nigericin	201012	135	664.2	201012.2
K565E	1	Doxycycline+Nigericin	201013	135	3345	201013.1
L353P	1	Doxycycline+Nigericin	201013	135	112.7	201013.1
WT	1	Doxycycline+Nigericin	201013	135	726.6	201013.1
K565E	2	Doxycycline+Nigericin	201013	135	3260	201013.2
L353P	2	Doxycycline+Nigericin	201013	135	88.22	201013.2
WT	2	Doxycycline+Nigericin	201013	135	765.4	201013.2
E525K	1	Doxycycline+Nigericin	201105	135	609.9	201105.1
L353P	1	Doxycycline+Nigericin	201105	135	202.3	201105.1
Q703K	1	Doxycycline+Nigericin	201105	135	1717	201105.1
R260W	1	Doxycycline+Nigericin	201105	135	1107	201105.1
WT	1	Doxycycline+Nigericin	201105	135	1206	201105.1
E525K	2	Doxycycline+Nigericin	201105	135	568.9	201105.2
L353P	2	Doxycycline+Nigericin	201105	135	155.4	201105.2
Q703K	2	Doxycycline+Nigericin	201105	135	1823	201105.2
R260W	2	Doxycycline+Nigericin	201105	135	1029	201105.2
WT	2	Doxycycline+Nigericin	201105	135	1201.5	201105.2
E525K	1	Doxycycline+Nigericin	201112	135	309.6	201112.1
L353P	1	Doxycycline+Nigericin	201112	135	68.83	201112.1
Q703K	1	Doxycycline+Nigericin	201112	135	1638	201112.1
R260W	1	Doxycycline+Nigericin	201112	135	673.8	201112.1
WT	1	Doxycycline+Nigericin	201112	135	786.2	201112.1
E525K	2	Doxycycline+Nigericin	201112	135	267.2	201112.2
L353P	2	Doxycycline+Nigericin	201112	135	98.05	201112.2
Q703K	2	Doxycycline+Nigericin	201112	135	1594	201112.2
R260W	2	Doxycycline+Nigericin	201112	135	580.5	201112.2
WT	2	Doxycycline+Nigericin	201112	135	896.1	201112.2
E525K	1	Doxycycline+Nigericin	210113	135	1595	210113.1
L1016F	1	Doxycycline+Nigericin	210113	135	989.7	210113.1
R260W	1	Doxycycline+Nigericin	210113	135	1572	210113.1
S726G/S896P	1	Doxycycline+Nigericin	210113	135	1958	210113.1
WT	1	Doxycycline+Nigericin	210113	135	1510	210113.1
E525K	2	Doxycycline+Nigericin	210113	135	1685	210113.2
L1016F	2	Doxycycline+Nigericin	210113	135	964	210113.2
R260W	2	Doxycycline+Nigericin	210113	135	1698	210113.2
S726G/S896P	2	Doxycycline+Nigericin	210113	135	1955	210113.2
WT	2	Doxycycline+Nigericin	210113	135	1456	210113.2
E525K	1	Doxycycline+Nigericin	210120	135	403.5	210120.1
L1016F	1	Doxycycline+Nigericin	210120	135	489.1	210120.1
R260W	1	Doxycycline+Nigericin	210120	135	671.4	210120.1
S726G/S896P	1	Doxycycline+Nigericin	210120	135	1234	210120.1
WT	1	Doxycycline+Nigericin	210120	135	864.1	210120.1
E525K	2	Doxycycline+Nigericin	210120	135	418.7	210120.2
L1016F	2	Doxycycline+Nigericin	210120	135	492.1	210120.2
R260W	2	Doxycycline+Nigericin	210120	135	611.2	210120.2
S726G/S896P	2	Doxycycline+Nigericin	210120	135	1226	210120.2
WT	2	Doxycycline+Nigericin	210120	135	803.6	210120.2
G301D	1	Doxycycline+Nigericin	220729	135	866	220729.1
G767S	1	Doxycycline+Nigericin	220729	135	849.1	220729.1
WT	1	Doxycycline+Nigericin	220729	135	515.6	220729.1
G301D	2	Doxycycline+Nigericin	220729	135	684.6	220729.2
G767S	2	Doxycycline+Nigericin	220729	135	758	220729.2
WT	2	Doxycycline+Nigericin	220729	135	540.4	220729.2

## Sheet: Doxycycline+LPS+Nigericin
Genotype	Replicates	Experiment	Experience	Time_point_(min)	AUC	Experiment.Replicates
K375E	1	Doxycycline+LPS+Nigericin	181007	135	4178	181007.1
K568N	1	Doxycycline+LPS+Nigericin	181007	135	9516	181007.1
WT	1	Doxycycline+LPS+Nigericin	181007	135	3789	181007.1
K375E	2	Doxycycline+LPS+Nigericin	181007	135	3910	181007.2
K568N	2	Doxycycline+LPS+Nigericin	181007	135	9872	181007.2
WT	2	Doxycycline+LPS+Nigericin	181007	135	3719	181007.2
D303H	1	Doxycycline+LPS+Nigericin	181008	135	8970	181008.1
D303N	1	Doxycycline+LPS+Nigericin	181008	135	7175	181008.1
V198M	1	Doxycycline+LPS+Nigericin	181008	135	4449	181008.1
WT	1	Doxycycline+LPS+Nigericin	181008	135	3998	181008.1
Y859C	1	Doxycycline+LPS+Nigericin	181008	135	5127	181008.1
D303H	2	Doxycycline+LPS+Nigericin	181008	135	8519	181008.2
D303N	2	Doxycycline+LPS+Nigericin	181008	135	6358	181008.2
V198M	2	Doxycycline+LPS+Nigericin	181008	135	4378	181008.2
WT	2	Doxycycline+LPS+Nigericin	181008	135	4077	181008.2
Y859C	2	Doxycycline+LPS+Nigericin	181008	135	5262	181008.2
K375E	1	Doxycycline+LPS+Nigericin	181205	135	3532	181205.1
K568N	1	Doxycycline+LPS+Nigericin	181205	135	8064	181205.1
WT	1	Doxycycline+LPS+Nigericin	181205	135	3624	181205.1
K375E	2	Doxycycline+LPS+Nigericin	181205	135	3430	181205.2
K568N	2	Doxycycline+LPS+Nigericin	181205	135	7771	181205.2
WT	2	Doxycycline+LPS+Nigericin	181205	135	3592	181205.2
D303H	1	Doxycycline+LPS+Nigericin	181210	135	8373	181210.1
D303N	1	Doxycycline+LPS+Nigericin	181210	135	6366	181210.1
V198M	1	Doxycycline+LPS+Nigericin	181210	135	5001	181210.1
WT	1	Doxycycline+LPS+Nigericin	181210	135	4045	181210.1
Y859C	1	Doxycycline+LPS+Nigericin	181210	135	5803	181210.1
D303H	2	Doxycycline+LPS+Nigericin	181210	135	8362	181210.2
D303N	2	Doxycycline+LPS+Nigericin	181210	135	5969	181210.2
V198M	2	Doxycycline+LPS+Nigericin	181210	135	5187	181210.2
WT	2	Doxycycline+LPS+Nigericin	181210	135	3954	181210.2
Y859C	2	Doxycycline+LPS+Nigericin	181210	135	5843	181210.2
D303H	1	Doxycycline+LPS+Nigericin	181216	135	7972	181216.1
D303N	1	Doxycycline+LPS+Nigericin	181216	135	6480	181216.1
V198M	1	Doxycycline+LPS+Nigericin	181216	135	4442	181216.1
WT	1	Doxycycline+LPS+Nigericin	181216	135	3291	181216.1
Y859C	1	Doxycycline+LPS+Nigericin	181216	135	5395	181216.1
D303H	2	Doxycycline+LPS+Nigericin	181216	135	7440	181216.2
D303N	2	Doxycycline+LPS+Nigericin	181216	135	5687	181216.2
V198M	2	Doxycycline+LPS+Nigericin	181216	135	3817	181216.2
WT	2	Doxycycline+LPS+Nigericin	181216	135	3285	181216.2
Y859C	2	Doxycycline+LPS+Nigericin	181216	135	5274	181216.2
G301D	1	Doxycycline+LPS+Nigericin	190128	135	3933	190128.1
M701T	1	Doxycycline+LPS+Nigericin	190128	135	6536	190128.1
R168Q	1	Doxycycline+LPS+Nigericin	190128	135	7143	190128.1
V262G	1	Doxycycline+LPS+Nigericin	190128	135	3418	190128.1
WT	1	Doxycycline+LPS+Nigericin	190128	135	4223	190128.1
G301D	2	Doxycycline+LPS+Nigericin	190128	135	3450	190128.2
M701T	2	Doxycycline+LPS+Nigericin	190128	135	6326	190128.2
R168Q	2	Doxycycline+LPS+Nigericin	190128	135	7409	190128.2
V262G	2	Doxycycline+LPS+Nigericin	190128	135	1492	190128.2
WT	2	Doxycycline+LPS+Nigericin	190128	135	4019	190128.2
G301D	1	Doxycycline+LPS+Nigericin	190205	135	1246	190205.1
M701T	1	Doxycycline+LPS+Nigericin	190205	135	2457	190205.1
R168Q	1	Doxycycline+LPS+Nigericin	190205	135	2788	190205.1
V262G	1	Doxycycline+LPS+Nigericin	190205	135	1285	190205.1
WT	1	Doxycycline+LPS+Nigericin	190205	135	2794	190205.1
G301D	2	Doxycycline+LPS+Nigericin	190205	135	1093	190205.2
M701T	2	Doxycycline+LPS+Nigericin	190205	135	2353	190205.2
R168Q	2	Doxycycline+LPS+Nigericin	190205	135	2643	190205.2
V262G	2	Doxycycline+LPS+Nigericin	190205	135	1089	190205.2
WT	2	Doxycycline+LPS+Nigericin	190205	135	2519	190205.2
A439V	1	Doxycycline+LPS+Nigericin	190211	135	3418	190211.1
E311K	1	Doxycycline+LPS+Nigericin	190211	135	7143	190211.1
I334V	1	Doxycycline+LPS+Nigericin	190211	135	6536	190211.1
T348M	1	Doxycycline+LPS+Nigericin	190211	135	1677	190211.1
WT	1	Doxycycline+LPS+Nigericin	190211	135	4223	190211.1
A439V	2	Doxycycline+LPS+Nigericin	190211	135	1492	190211.2
E311K	2	Doxycycline+LPS+Nigericin	190211	135	7409	190211.2
I334V	2	Doxycycline+LPS+Nigericin	190211	135	6326	190211.2
T348M	2	Doxycycline+LPS+Nigericin	190211	135	1543	190211.2
WT	2	Doxycycline+LPS+Nigericin	190211	135	4019	190211.2
A439V	1	Doxycycline+LPS+Nigericin	190226	135	1048	190226.1
E311K	1	Doxycycline+LPS+Nigericin	190226	135	3522	190226.1
G767S	1	Doxycycline+LPS+Nigericin	190226	135	2998	190226.1
I334V	1	Doxycycline+LPS+Nigericin	190226	135	4042	190226.1
T348M	1	Doxycycline+LPS+Nigericin	190226	135	3138	190226.1
WT	1	Doxycycline+LPS+Nigericin	190226	135	1914	190226.1
A439V	2	Doxycycline+LPS+Nigericin	190226	135	1002	190226.2
E311K	2	Doxycycline+LPS+Nigericin	190226	135	3492	190226.2
G767S	2	Doxycycline+LPS+Nigericin	190226	135	2656	190226.2
I334V	2	Doxycycline+LPS+Nigericin	190226	135	3571	190226.2
T348M	2	Doxycycline+LPS+Nigericin	190226	135	2846	190226.2
WT	2	Doxycycline+LPS+Nigericin	190226	135	1776	190226.2
A439T	1	Doxycycline+LPS+Nigericin	190401	135	5205	190401.1
E690K	1	Doxycycline+LPS+Nigericin	190401	135	5298	190401.1
G569R	1	Doxycycline+LPS+Nigericin	190401	135	3446	190401.1
I313V	1	Doxycycline+LPS+Nigericin	190401	135	2843	190401.1
WT	1	Doxycycline+LPS+Nigericin	190401	135	2233	190401.1
A439T	2	Doxycycline+LPS+Nigericin	190401	135	5105	190401.2
E690K	2	Doxycycline+LPS+Nigericin	190401	135	5426	190401.2
G569R	2	Doxycycline+LPS+Nigericin	190401	135	3654	190401.2
I313V	2	Doxycycline+LPS+Nigericin	190401	135	2998	190401.2
WT	2	Doxycycline+LPS+Nigericin	190401	135	2174	190401.2
A439T	1	Doxycycline+LPS+Nigericin	190402	135	3650	190402.1
E690K	1	Doxycycline+LPS+Nigericin	190402	135	3490	190402.1
G569R	1	Doxycycline+LPS+Nigericin	190402	135	985.5	190402.1
I313V	1	Doxycycline+LPS+Nigericin	190402	135	3274	190402.1
WT	1	Doxycycline+LPS+Nigericin	190402	135	2604	190402.1
A439T	2	Doxycycline+LPS+Nigericin	190402	135	3498	190402.2
E690K	2	Doxycycline+LPS+Nigericin	190402	135	3207	190402.2
G569R	2	Doxycycline+LPS+Nigericin	190402	135	1022	190402.2
I313V	2	Doxycycline+LPS+Nigericin	190402	135	3113	190402.2
WT	2	Doxycycline+LPS+Nigericin	190402	135	2337	190402.2
T436N	1	Doxycycline+LPS+Nigericin	190521	135	2398	190521.1
WT	1	Doxycycline+LPS+Nigericin	190521	135	487.5	190521.1
Y570C	1	Doxycycline+LPS+Nigericin	190521	135	2249	190521.1
T436N	2	Doxycycline+LPS+Nigericin	190521	135	2638	190521.2
WT	2	Doxycycline+LPS+Nigericin	190521	135	526.3	190521.2
Y570C	2	Doxycycline+LPS+Nigericin	190521	135	2026	190521.2
T436N	1	Doxycycline+LPS+Nigericin	190527	135	4603	190527.1
WT	1	Doxycycline+LPS+Nigericin	190527	135	1536	190527.1
Y570C	1	Doxycycline+LPS+Nigericin	190527	135	3542	190527.1
T436N	2	Doxycycline+LPS+Nigericin	190527	135	4522	190527.2
WT	2	Doxycycline+LPS+Nigericin	190527	135	1430	190527.2
Y570C	2	Doxycycline+LPS+Nigericin	190527	135	3260	190527.2
A352V	1	Doxycycline+LPS+Nigericin	190618	135	2685	190618.1
L353P	1	Doxycycline+LPS+Nigericin	190618	135	676.5	190618.1
Q703K	1	Doxycycline+LPS+Nigericin	190618	135	2733	190618.1
T952M	1	Doxycycline+LPS+Nigericin	190618	135	1713	190618.1
WT	1	Doxycycline+LPS+Nigericin	190618	135	2280	190618.1
A352V	2	Doxycycline+LPS+Nigericin	190618	135	2643	190618.2
L353P	2	Doxycycline+LPS+Nigericin	190618	135	644.5	190618.2
Q703K	2	Doxycycline+LPS+Nigericin	190618	135	2674	190618.2
T952M	2	Doxycycline+LPS+Nigericin	190618	135	1677	190618.2
WT	2	Doxycycline+LPS+Nigericin	190618	135	2204	190618.2
A352V	1	Doxycycline+LPS+Nigericin	190620	135	2108	190620.1
L353P	1	Doxycycline+LPS+Nigericin	190620	135	304.2	190620.1
Q703K	1	Doxycycline+LPS+Nigericin	190620	135	2620	190620.1
T952M	1	Doxycycline+LPS+Nigericin	190620	135	1632	190620.1
WT	1	Doxycycline+LPS+Nigericin	190620	135	2314	190620.1
A352V	2	Doxycycline+LPS+Nigericin	190620	135	2102	190620.2
L353P	2	Doxycycline+LPS+Nigericin	190620	135	413.4	190620.2
Q703K	2	Doxycycline+LPS+Nigericin	190620	135	2691	190620.2
T952M	2	Doxycycline+LPS+Nigericin	190620	135	1515	190620.2
WT	2	Doxycycline+LPS+Nigericin	190620	135	2140	190620.2
A075V	1	Doxycycline+LPS+Nigericin	200311	135	2131	200311.1
E567G	1	Doxycycline+LPS+Nigericin	200311	135	7601	200311.1
S726G	1	Doxycycline+LPS+Nigericin	200311	135	5169	200311.1
S896P	1	Doxycycline+LPS+Nigericin	200311	135	4879	200311.1
WT	1	Doxycycline+LPS+Nigericin	200311	135	4567	200311.1
A075V	2	Doxycycline+LPS+Nigericin	200311	135	2135	200311.2
E567G	2	Doxycycline+LPS+Nigericin	200311	135	7950	200311.2
S726G	2	Doxycycline+LPS+Nigericin	200311	135	5101	200311.2
S896P	2	Doxycycline+LPS+Nigericin	200311	135	4775	200311.2
WT	2	Doxycycline+LPS+Nigericin	200311	135	4484	200311.2
A075V	1	Doxycycline+LPS+Nigericin	200618	135	1311	200618.1
E567G	1	Doxycycline+LPS+Nigericin	200618	135	6204	200618.1
S726G	1	Doxycycline+LPS+Nigericin	200618	135	3127	200618.1
S896P	1	Doxycycline+LPS+Nigericin	200618	135	2828	200618.1
WT	1	Doxycycline+LPS+Nigericin	200618	135	2119	200618.1
A075V	2	Doxycycline+LPS+Nigericin	200618	135	1319	200618.2
E567G	2	Doxycycline+LPS+Nigericin	200618	135	6288	200618.2
S726G	2	Doxycycline+LPS+Nigericin	200618	135	3492	200618.2
S896P	2	Doxycycline+LPS+Nigericin	200618	135	3139	200618.2
WT	2	Doxycycline+LPS+Nigericin	200618	135	2127	200618.2
S726G	1	Doxycycline+LPS+Nigericin	200814	135	2481	200814.1
S896P	1	Doxycycline+LPS+Nigericin	200814	135	2657	200814.1
WT	1	Doxycycline+LPS+Nigericin	200814	135	3430	200814.1
S726G	2	Doxycycline+LPS+Nigericin	200814	135	2946	200814.2
S896P	2	Doxycycline+LPS+Nigericin	200814	135	2910	200814.2
WT	2	Doxycycline+LPS+Nigericin	200814	135	3278	200814.2
S726G	1	Doxycycline+LPS+Nigericin	200817	135	2481	200817.1
S896P	1	Doxycycline+LPS+Nigericin	200817	135	3286	200817.1
WT	1	Doxycycline+LPS+Nigericin	200817	135	2967	200817.1
S726G	2	Doxycycline+LPS+Nigericin	200817	135	2946	200817.2
S896P	2	Doxycycline+LPS+Nigericin	200817	135	3295	200817.2
WT	2	Doxycycline+LPS+Nigericin	200817	135	2952	200817.2
S726G	1	Doxycycline+LPS+Nigericin	200819	135	3988	200819.1
S896P	1	Doxycycline+LPS+Nigericin	200819	135	3519	200819.1
WT	1	Doxycycline+LPS+Nigericin	200819	135	3168	200819.1
S726G	2	Doxycycline+LPS+Nigericin	200819	135	4370	200819.2
S896P	2	Doxycycline+LPS+Nigericin	200819	135	3721	200819.2
WT	2	Doxycycline+LPS+Nigericin	200819	135	3186	200819.2
S726G	3	Doxycycline+LPS+Nigericin	200819	135	3997	200819.3
S896P	3	Doxycycline+LPS+Nigericin	200819	135	3511	200819.3
WT	3	Doxycycline+LPS+Nigericin	200819	135	3386	200819.3
S726G	4	Doxycycline+LPS+Nigericin	200819	135	4211	200819.4
S896P	4	Doxycycline+LPS+Nigericin	200819	135	3552	200819.4
WT	4	Doxycycline+LPS+Nigericin	200819	135	3053	200819.4
K565E	1	Doxycycline+LPS+Nigericin	200907	135	6526	200907.1
L353P	1	Doxycycline+LPS+Nigericin	200907	135	435.3	200907.1
WT	1	Doxycycline+LPS+Nigericin	200907	135	3405	200907.1
K565E	2	Doxycycline+LPS+Nigericin	200907	135	5009	200907.2
L353P	2	Doxycycline+LPS+Nigericin	200907	135	352.8	200907.2
WT	2	Doxycycline+LPS+Nigericin	200907	135	3999	200907.2
E525K	1	Doxycycline+LPS+Nigericin	200910	135	3453	200910.1
Q703K	1	Doxycycline+LPS+Nigericin	200910	135	4106	200910.1
R260W	1	Doxycycline+LPS+Nigericin	200910	135	3937	200910.1
WT	1	Doxycycline+LPS+Nigericin	200910	135	2469	200910.1
E525K	2	Doxycycline+LPS+Nigericin	200910	135	3446	200910.2
Q703K	2	Doxycycline+LPS+Nigericin	200910	135	4127	200910.2
R260W	2	Doxycycline+LPS+Nigericin	200910	135	3501	200910.2
WT	2	Doxycycline+LPS+Nigericin	200910	135	2411	200910.2
K565E	1	Doxycycline+LPS+Nigericin	200911	135	5006	200911.1
L353P	1	Doxycycline+LPS+Nigericin	200911	135	997.1	200911.1
WT	1	Doxycycline+LPS+Nigericin	200911	135	2261	200911.1
K565E	2	Doxycycline+LPS+Nigericin	200911	135	5389	200911.2
L353P	2	Doxycycline+LPS+Nigericin	200911	135	1189	200911.2
WT	2	Doxycycline+LPS+Nigericin	200911	135	2446	200911.2
E525K	1	Doxycycline+LPS+Nigericin	200915	135	201.7	200915.1
Q703K	1	Doxycycline+LPS+Nigericin	200915	135	4116	200915.1
R260W	1	Doxycycline+LPS+Nigericin	200915	135	1505	200915.1
T952M	1	Doxycycline+LPS+Nigericin	200915	135	2051	200915.1
WT	1	Doxycycline+LPS+Nigericin	200915	135	2338	200915.1
E525K	2	Doxycycline+LPS+Nigericin	200915	135	193.3	200915.2
Q703K	2	Doxycycline+LPS+Nigericin	200915	135	4016	200915.2
R260W	2	Doxycycline+LPS+Nigericin	200915	135	1302	200915.2
T952M	2	Doxycycline+LPS+Nigericin	200915	135	1845	200915.2
WT	2	Doxycycline+LPS+Nigericin	200915	135	2458	200915.2
K565E	1	Doxycycline+LPS+Nigericin	200916	135	6527	200916.1
L353P	1	Doxycycline+LPS+Nigericin	200916	135	372.1	200916.1
WT	1	Doxycycline+LPS+Nigericin	200916	135	2557	200916.1
K565E	2	Doxycycline+LPS+Nigericin	200916	135	6985	200916.2
L353P	2	Doxycycline+LPS+Nigericin	200916	135	318.8	200916.2
WT	2	Doxycycline+LPS+Nigericin	200916	135	2766	200916.2
T952M	1	Doxycycline+LPS+Nigericin	200917	135	2245	200917.1
WT	1	Doxycycline+LPS+Nigericin	200917	135	2018	200917.1
T952M	2	Doxycycline+LPS+Nigericin	200917	135	2616	200917.2
WT	2	Doxycycline+LPS+Nigericin	200917	135	2026	200917.2
E525K	1	Doxycycline+LPS+Nigericin	201006	135	3414	201006.1
Q703K	1	Doxycycline+LPS+Nigericin	201006	135	4844	201006.1
R260W	1	Doxycycline+LPS+Nigericin	201006	135	4452	201006.1
T952M	1	Doxycycline+LPS+Nigericin	201006	135	3059	201006.1
WT	1	Doxycycline+LPS+Nigericin	201006	135	4471	201006.1
E525K	2	Doxycycline+LPS+Nigericin	201006	135	3655	201006.2
Q703K	2	Doxycycline+LPS+Nigericin	201006	135	4916	201006.2
R260W	2	Doxycycline+LPS+Nigericin	201006	135	4230	201006.2
T952M	2	Doxycycline+LPS+Nigericin	201006	135	3096	201006.2
WT	2	Doxycycline+LPS+Nigericin	201006	135	4277	201006.2
E525K	1	Doxycycline+LPS+Nigericin	201012	135	2991	201012.1
Q703K	1	Doxycycline+LPS+Nigericin	201012	135	3211	201012.1
R260W	1	Doxycycline+LPS+Nigericin	201012	135	3525	201012.1
T952M	1	Doxycycline+LPS+Nigericin	201012	135	2405	201012.1
WT	1	Doxycycline+LPS+Nigericin	201012	135	2840	201012.1
E525K	2	Doxycycline+LPS+Nigericin	201012	135	3036	201012.2
Q703K	2	Doxycycline+LPS+Nigericin	201012	135	3697	201012.2
R260W	2	Doxycycline+LPS+Nigericin	201012	135	3357	201012.2
T952M	2	Doxycycline+LPS+Nigericin	201012	135	2606	201012.2
WT	2	Doxycycline+LPS+Nigericin	201012	135	2906	201012.2
K565E	1	Doxycycline+LPS+Nigericin	201013	135	5113	201013.1
L353P	1	Doxycycline+LPS+Nigericin	201013	135	719.4	201013.1
WT	1	Doxycycline+LPS+Nigericin	201013	135	3045	201013.1
K565E	2	Doxycycline+LPS+Nigericin	201013	135	5388	201013.2
L353P	2	Doxycycline+LPS+Nigericin	201013	135	558.2	201013.2
WT	2	Doxycycline+LPS+Nigericin	201013	135	3215	201013.2
E525K	1	Doxycycline+LPS+Nigericin	201105	135	3106	201105.1
L353P	1	Doxycycline+LPS+Nigericin	201105	135	1558	201105.1
Q703K	1	Doxycycline+LPS+Nigericin	201105	135	5472	201105.1
R260W	1	Doxycycline+LPS+Nigericin	201105	135	4410	201105.1
WT	1	Doxycycline+LPS+Nigericin	201105	135	4635.5	201105.1
E525K	2	Doxycycline+LPS+Nigericin	201105	135	3120	201105.2
L353P	2	Doxycycline+LPS+Nigericin	201105	135	1551	201105.2
Q703K	2	Doxycycline+LPS+Nigericin	201105	135	5745	201105.2
R260W	2	Doxycycline+LPS+Nigericin	201105	135	4411	201105.2
WT	2	Doxycycline+LPS+Nigericin	201105	135	4714	201105.2
E525K	1	Doxycycline+LPS+Nigericin	201112	135	1627	201112.1
L353P	1	Doxycycline+LPS+Nigericin	201112	135	902.6	201112.1
Q703K	1	Doxycycline+LPS+Nigericin	201112	135	4747	201112.1
R260W	1	Doxycycline+LPS+Nigericin	201112	135	3316	201112.1
WT	1	Doxycycline+LPS+Nigericin	201112	135	3492.5	201112.1
E525K	2	Doxycycline+LPS+Nigericin	201112	135	1655	201112.2
L353P	2	Doxycycline+LPS+Nigericin	201112	135	776.8	201112.2
Q703K	2	Doxycycline+LPS+Nigericin	201112	135	4951	201112.2
R260W	2	Doxycycline+LPS+Nigericin	201112	135	3210	201112.2
WT	2	Doxycycline+LPS+Nigericin	201112	135	3551.5	201112.2
E525K	1	Doxycycline+LPS+Nigericin	210113	135	4117	210113.1
L1016F	1	Doxycycline+LPS+Nigericin	210113	135	3281	210113.1
R260W	1	Doxycycline+LPS+Nigericin	210113	135	4736	210113.1
S726G/S896P	1	Doxycycline+LPS+Nigericin	210113	135	4706	210113.1
WT	1	Doxycycline+LPS+Nigericin	210113	135	4301	210113.1
E525K	2	Doxycycline+LPS+Nigericin	210113	135	4049	210113.2
L1016F	2	Doxycycline+LPS+Nigericin	210113	135	3158	210113.2
R260W	2	Doxycycline+LPS+Nigericin	210113	135	4903	210113.2
S726G/S896P	2	Doxycycline+LPS+Nigericin	210113	135	4725	210113.2
WT	2	Doxycycline+LPS+Nigericin	210113	135	3948	210113.2
E525K	1	Doxycycline+LPS+Nigericin	210120	135	1947	210120.1
L1016F	1	Doxycycline+LPS+Nigericin	210120	135	2196	210120.1
R260W	1	Doxycycline+LPS+Nigericin	210120	135	2784	210120.1
S726G/S896P	1	Doxycycline+LPS+Nigericin	210120	135	3797	210120.1
WT	1	Doxycycline+LPS+Nigericin	210120	135	2942	210120.1
E525K	2	Doxycycline+LPS+Nigericin	210120	135	1797	210120.2
L1016F	2	Doxycycline+LPS+Nigericin	210120	135	2180	210120.2
R260W	2	Doxycycline+LPS+Nigericin	210120	135	2796	210120.2
S726G/S896P	2	Doxycycline+LPS+Nigericin	210120	135	3845	210120.2
WT	2	Doxycycline+LPS+Nigericin	210120	135	3178	210120.2
G301D	1	Doxycycline+LPS+Nigericin	220729	135	3020	220729.1
G767S	1	Doxycycline+LPS+Nigericin	220729	135	3683	220729.1
WT	1	Doxycycline+LPS+Nigericin	220729	135	2732	220729.1
G301D	2	Doxycycline+LPS+Nigericin	220729	135	3013	220729.2
G767S	2	Doxycycline+LPS+Nigericin	220729	135	3698	220729.2
WT	2	Doxycycline+LPS+Nigericin	220729	135	2763	220729.2
