# Supplementary material for: Functional diversity of NLRP3 gain-of-function mutants associated with CAPS autoinflammation
Source: J Exp Med. 2024 Mar 26;221(5):e20231200. doi: 10.1084/jem.20231200 (PMC10966137; doi:10.1084/jem.20231200)
Supplement: Table S3 — shows data subsets corresponding to the cytokine secretion analysis. [file JEM_20231200_TableS3.xlsx]

## Sheet: TOC
Table of contents				Method
ILb_PMA				After preprocessing the data and controling for the coherence of the cytokine concentrations, we splitted our database into 15 independante datasets (3 cytokines * 5 treatments). The datasets are gathered in the 'Dataset U937 cytokines.xlsx' file.
ILb_PMA+Dox				In each dataset we transformed cytokine concentrations to the logarthmic scale. Then we fitted a linear mixed-effects model, i.e, 15 models.
ILb_PMA+Dox+LPS				Here is the R code for the models we fitted where we assume an intercept that is different for each Experiment :
ILb_PMA+Dox+Nigericin
ILb_PMA+Dox+LPS+Nigericin				For(i in 1:15) {
TNF_PMA				nlme::lme(
TNF_PMA+Dox				"log1p(cytokine) ~ Genotype , random = ~1|Experiment,
TNF_PMA+Dox+LPS				data = the i-th dataset
TNF_PMA+Dox+Nigericin				)
TNF_PMA+Dox+LPS+Nigericin				}
IL18_PMA				The reference level in the ‘Genotype’ variable is the WT.
IL18_PMA+Dox				We extracted from each model the regression coefficients and the p-values for all NLRP3 variants compared to the WT .
IL18_PMA+Dox+LPS				We then used the regression coefficients as well as the p-values to construct the heatmaps.
IL18_PMA+Dox+Nigericin
IL18_PMA+Dox+LPS+Nigericin

## Sheet: ILb_PMA
Genotype	Replicate	Treatment	Experiment	Ilb
WT	1	PMA	161220	0
K375E	1	PMA	161220	18.0426
WT	2	PMA	161220	121.822
K375E	2	PMA	161220	62.4446
WT	1	PMA	170419	158.621
A352V	1	PMA	170419	4.55377
L353P	1	PMA	170419	47.0133
Q703K	1	PMA	170419	60.1097
T952M	1	PMA	170419	0.639575
K375E	1	PMA	170419	50.9988
WT	2	PMA	170419	133.197
A352V	2	PMA	170419	24.2426
L353P	2	PMA	170419	4.01877
Q703K	2	PMA	170419	63.0581
T952M	2	PMA	170419	16.308
K375E	2	PMA	170419	50.9988
WT	1	PMA	170427	13.5659
A352V	1	PMA	170427	16.6622
L353P	1	PMA	170427	33.3466
Q703K	1	PMA	170427	15.0092
T952M	1	PMA	170427	10.3467
K375E	1	PMA	170427	23.1573
WT	2	PMA	170427	31.4531
A352V	2	PMA	170427	16.888
L353P	2	PMA	170427	45.7649
Q703K	2	PMA	170427	11.9812
T952M	2	PMA	170427	5.60851
K375E	2	PMA	170427	15.8294
WT	1	PMA	170621	20.7511
A352V	1	PMA	170621	49.6052
L353P	1	PMA	170621	44.8938
Q703K	1	PMA	170621	31.0372
T952M	1	PMA	170621	14.7957
K375E	1	PMA	170621	9.41956
K568N	1	PMA	170621	20.5195
WT	2	PMA	170621	17.7628
A352V	2	PMA	170621	54.767
L353P	2	PMA	170621	36.7977
Q703K	2	PMA	170621	31.999
T952M	2	PMA	170621	14.7957
K375E	2	PMA	170621	0
K568N	2	PMA	170621	19.6171
WT	1	PMA	171002	3.596
G767S	1	PMA	171002	19.474
E311K	1	PMA	171002	10.99
V262G	1	PMA	171002	18.337
G301D	1	PMA	171002	25.061
I313V	1	PMA	171002	32.84
A439T	1	PMA	171002	16.546
WT	2	PMA	171002	9.151
G767S	2	PMA	171002	33.225
E311K	2	PMA	171002	13.388
V262G	2	PMA	171002	32.039
G301D	2	PMA	171002	38.084
I313V	2	PMA	171002	32.067
A439T	2	PMA	171002	23.665
WT	1	PMA	171011	44.251
G767S	1	PMA	171011	37.191
E311K	1	PMA	171011	45.763
V262G	1	PMA	171011	30.653
G301D	1	PMA	171011	55.708
I313V	1	PMA	171011	70.965
A439T	1	PMA	171011	93.264
WT	2	PMA	171011	61.23
G767S	2	PMA	171011	48.237
E311K	2	PMA	171011	9.969
V262G	2	PMA	171011	67.374
G301D	2	PMA	171011	36.951
I313V	2	PMA	171011	61.977
A439T	2	PMA	171011	114.401
WT	1	PMA	171030	29.9971
G767S	1	PMA	171030	33.2811
E311K	1	PMA	171030	33.4374
G301D	1	PMA	171030	35.6272
WT	2	PMA	171030	25.1503
G767S	2	PMA	171030	20.7732
E311K	2	PMA	171030	40.9466
G301D	2	PMA	171030	43.2943
WT	1	PMA	171204	31.5
A439T	1	PMA	171204	11.19
I313V	1	PMA	171204	14.51
V262G	1	PMA	171204	21.25
WT	2	PMA	171204	36.73
A439T	2	PMA	171204	23.91
I313V	2	PMA	171204	13.94
V262G	2	PMA	171204	27.89
WT	1	PMA	171212	27.49
I313V	1	PMA	171212	11.822
V262G	1	PMA	171212	23.5978
WT	2	PMA	171212	47.904
I313V	2	PMA	171212	26.085
V262G	2	PMA	171212	26.4062
WT	1	PMA	171218	37.588
R168Q	1	PMA	171218	84.3311
I334V	1	PMA	171218	44.688
E690K	1	PMA	171218	72.594
M701T	1	PMA	171218	59.152
G569R	1	PMA	171218	125.157
Y859C	1	PMA	171218	287.976
WT	2	PMA	171218	39.016
R168Q	2	PMA	171218	61.1395
I334V	2	PMA	171218	48.8616
E690K	2	PMA	171218	52.3597
M701T	2	PMA	171218	77.049
G569R	2	PMA	171218	46.146
Y859C	2	PMA	171218	93.522
WT	1	PMA	180116	187.539
R168Q	1	PMA	180116	33.4741
I334V	1	PMA	180116	33.7852
E690K	1	PMA	180116	7.47715
M701T	1	PMA	180116	23.7984
G569R	1	PMA	180116	68.0289
Y859C	1	PMA	180116	69.8346
WT	2	PMA	180116	174.985
R168Q	2	PMA	180116	58.8035
I334V	2	PMA	180116	36.0424
E690K	2	PMA	180116	24.7431
M701T	2	PMA	180116	21.8597
G569R	2	PMA	180116	50.4691
Y859C	2	PMA	180116	32.7441
WT	1	PMA	180122	30.549
R168Q	1	PMA	180122	34.1608
I334V	1	PMA	180122	29.4735
E690K	1	PMA	180122	52.7412
M701T	1	PMA	180122	34.618
G569R	1	PMA	180122	38.107
Y859C	1	PMA	180122	39.584
WT	2	PMA	180122	42.068
R168Q	2	PMA	180122	20.0032
I334V	2	PMA	180122	46.4614
E690K	2	PMA	180122	11.9939
M701T	2	PMA	180122	17.905
G569R	2	PMA	180122	59.679
Y859C	2	PMA	180122	40.794
WT	1	PMA	180129	115.667
R168Q	1	PMA	180129	32.3896
I334V	1	PMA	180129	30.5416
E690K	1	PMA	180129	44.7429
M701T	1	PMA	180129	71.949
G569R	1	PMA	180129	40.433
Y859C	1	PMA	180129	88.844
WT	2	PMA	180129	93.799
R168Q	2	PMA	180129	57.0228
I334V	2	PMA	180129	31.2017
E690K	2	PMA	180129	49.3711
M701T	2	PMA	180129	77.943
G569R	2	PMA	180129	66.121
Y859C	2	PMA	180129	46.753
WT	1	PMA	180212	52.796
T436N	1	PMA	180212	57.8203
Y570C	1	PMA	180212	137.002
T348M	1	PMA	180212	61.1786
A439V	1	PMA	180212	52.9477
WT	2	PMA	180212	39.318
T436N	2	PMA	180212	80.5195
Y570C	2	PMA	180212	38.4066
T348M	2	PMA	180212	60.4148
A439V	2	PMA	180212	74.679
WT	1	PMA	180320	40.736
T436N	1	PMA	180320	15.239
Y570C	1	PMA	180320	35.1556
T348M	1	PMA	180320	33.8933
A439V	1	PMA	180320	8.43054
Y859C	1	PMA	180320	79.855
WT	2	PMA	180320	51.6
T436N	2	PMA	180320	9.13059
Y570C	2	PMA	180320	54.1385
T348M	2	PMA	180320	37.8364
A439V	2	PMA	180320	14.618
Y859C	2	PMA	180320	53.5581
WT	1	PMA	180327	19.841
T436N	1	PMA	180327	0
Y570C	1	PMA	180327	0
T348M	1	PMA	180327	44.8576
A439V	1	PMA	180327	17.3711
Y859C	1	PMA	180327	80.4012
WT	2	PMA	180327	10.75
T436N	2	PMA	180327	0
Y570C	2	PMA	180327	0
T348M	2	PMA	180327	47.9791
A439V	2	PMA	180327	43.6904
Y859C	2	PMA	180327	50.1132
WT	3	PMA	180327	8.82426
WT	3	PMA	180327	0
WT	1	PMA	180329	158.899
T436N	1	PMA	180329	31.0286
Y570C	1	PMA	180329	33.585
T348M	1	PMA	180329	216.03
A439V	1	PMA	180329	43.1828
Y859C	1	PMA	180329	197.769
WT	2	PMA	180329	46.618
T436N	2	PMA	180329	33.585
Y570C	2	PMA	180329	106.771
T348M	2	PMA	180329	88.77
A439V	2	PMA	180329	0
Y859C	2	PMA	180329	240.6
WT	3	PMA	180329	106.632
WT	3	PMA	180329	81.5158
WT	1	PMA	180905	18.0809
V198M	1	PMA	180905	0
Y859C	1	PMA	180905	22.7458
D303N	1	PMA	180905	10.0949
D303H	1	PMA	180905	8.74749
WT	2	PMA	180905	14.86
V198M	2	PMA	180905	0
Y859C	2	PMA	180905	15.1173
D303N	2	PMA	180905	11.5463
D303H	2	PMA	180905	8.70638
WT	3	PMA	180905	10.1683
WT	3	PMA	180905	12.6127
WT	1	PMA	181015	76.0232
V198M	1	PMA	181015	37.7943
Y859C	1	PMA	181015	156.556
D303N	1	PMA	181015	100.911
D303H	1	PMA	181015	197.022
K568N	1	PMA	181015	181.39
K375E	1	PMA	181015	176.134
WT	2	PMA	181015	132.035
V198M	2	PMA	181015	16.6149
Y859C	2	PMA	181015	157.476
D303N	2	PMA	181015	159.523
D303H	2	PMA	181015	181.935
K568N	2	PMA	181015	212.448
K375E	2	PMA	181015	164.494
WT	3	PMA	181015	188.401
WT	3	PMA	181015	258.358
WT	1	PMA	181024	89.8205
V198M	1	PMA	181024	81.0804
Y859C	1	PMA	181024	98.5014
D303N	1	PMA	181024	108.784
D303H	1	PMA	181024	141.653
K568N	1	PMA	181024	119.106
K375E	1	PMA	181024	28.9521
WT	2	PMA	181024	92.3772
V198M	2	PMA	181024	72.7668
Y859C	2	PMA	181024	94.0459
D303N	2	PMA	181024	219.82
D303H	2	PMA	181024	170.879
K568N	2	PMA	181024	138.118
K375E	2	PMA	181024	31.0015
WT	3	PMA	181024	282.276
WT	3	PMA	181024	227.393
WT	1	PMA	181105	157.605
V198M	1	PMA	181105	67.205
Y859C	1	PMA	181105	57.8379
D303N	1	PMA	181105	88.6653
D303H	1	PMA	181105	77.3971
K568N	1	PMA	181105	62.5293
K375E	1	PMA	181105	65.3445
WT	2	PMA	181105	149.179
V198M	2	PMA	181105	71.4279
Y859C	2	PMA	181105	71.1481
D303N	2	PMA	181105	72.2018
D303H	2	PMA	181105	90.547
K568N	2	PMA	181105	81.756
K375E	2	PMA	181105	76.9915
WT	3	PMA	181105	60.7586
WT	3	PMA	181105	69.0614
WT	1	PMA	181114	128.694
V198M	1	PMA	181114	64.6991
Y859C	1	PMA	181114	0
D303N	1	PMA	181114	89.4037
D303H	1	PMA	181114	31.6709
K568N	1	PMA	181114	57.0755
K375E	1	PMA	181114	89.7559
WT	2	PMA	181114	146.164
V198M	2	PMA	181114	72.5811
Y859C	2	PMA	181114	0
D303N	2	PMA	181114	114.95
D303H	2	PMA	181114	76.0561
K568N	2	PMA	181114	96.2116
K375E	2	PMA	181114	66.8007
WT	3	PMA	181114	75.0101
WT	3	PMA	181114	22.6048
WT	1	PMA	190813	81.1945
Q703K	1	PMA	190813	57.6092
L353P	1	PMA	190813	56.2248
WT	2	PMA	190813	70.2852
Q703K	2	PMA	190813	69.4014
L353P	2	PMA	190813	65.3362
WT	1	PMA	190822	36.7526
Q703K	1	PMA	190822	110.896
L353P	1	PMA	190822	29.0726
WT	2	PMA	190822	104.245
Q703K	2	PMA	190822	26.8601
L353P	2	PMA	190822	115.722
WT	1	PMA	190926	119.019
Q703K	1	PMA	190926	14.5019
L353P	1	PMA	190926	21.4412
WT	2	PMA	190926	89.3387
Q703K	2	PMA	190926	15.5728
L353P	2	PMA	190926	154.255
WT	1	PMA	190930	0
Q703K	1	PMA	190930	0
L353P	1	PMA	190930	0
WT	2	PMA	190930	0
Q703K	2	PMA	190930	0
L353P	2	PMA	190930	0
WT	1	PMA	191003	34.3496
Q703K	1	PMA	191003	31.2139
L353P	1	PMA	191003	31.1618
WT	2	PMA	191003	39.3567
Q703K	2	PMA	191003	31.8317
L353P	2	PMA	191003	33.4911
WT	1	PMA	200610	2.08983
A75V	1	PMA	200610	39.3768
E567G	1	PMA	200610	144.133
S726G	1	PMA	200610	25.9074
S896P	1	PMA	200610	16.411
WT	2	PMA	200610	0
A75V	2	PMA	200610	45.4295
E567G	2	PMA	200610	30.14
S726G	2	PMA	200610	34.0827
S896P	2	PMA	200610	42.137
WT	3	PMA	200610	36.6915
WT	3	PMA	200610	21.3595
WT	1	PMA	200615	27.0335
A75V	1	PMA	200615	15.9302
E567G	1	PMA	200615	32.699
S726G	1	PMA	200615	27.6881
S896P	1	PMA	200615	24.3699
WT	2	PMA	200615	34.5937
A75V	2	PMA	200615	18.516
E567G	2	PMA	200615	43.5256
S726G	2	PMA	200615	95.7295
S896P	2	PMA	200615	34.8275
WT	3	PMA	200615	25.81
WT	3	PMA	200615	27.9777
WT	1	PMA	200622	260.889
A75V	1	PMA	200622	104.833
E567G	1	PMA	200622	89.3113
S726G	1	PMA	200622	82.4225
S896P	1	PMA	200622	92.2403
WT	2	PMA	200622	184.905
A75V	2	PMA	200622	175.398
E567G	2	PMA	200622	80.4686
S726G	2	PMA	200622	91.7443
S896P	2	PMA	200622	106.724
WT	3	PMA	200622	161.831
WT	3	PMA	200622	193.271
WT	1	PMA	200706	153.029
A439T	1	PMA	200706	68.1637
E311K	1	PMA	200706	68.7886
G301D	1	PMA	200706	63.6671
G767S	1	PMA	200706	235.737
L353P	1	PMA	200706	346.696
T436N	1	PMA	200706	242.657
WT	2	PMA	200706	73.416
A439T	2	PMA	200706	78.5506
E311K	2	PMA	200706	148.62
G301D	2	PMA	200706	101.197
G767S	2	PMA	200706	254.628
L353P	2	PMA	200706	314.925
T436N	2	PMA	200706	235.613
WT	1	PMA	200708	64.921
A439T	1	PMA	200708	85.7725
E311K	1	PMA	200708	133.141
G301D	1	PMA	200708	120.511
G767S	1	PMA	200708	82.0002
L353P	1	PMA	200708	312.272
T436N	1	PMA	200708	39.4054
WT	2	PMA	200708	122.12
A439T	2	PMA	200708	120.712
E311K	2	PMA	200708	104.751
G301D	2	PMA	200708	152.022
G767S	2	PMA	200708	163.23
L353P	2	PMA	200708	279.708
T436N	2	PMA	200708	99.0975
WT	1	PMA	200715	154.135
A439T	1	PMA	200715	91.1433
E311K	1	PMA	200715	203.985
G301D	1	PMA	200715	126.208
G767S	1	PMA	200715	186.092
T436N	1	PMA	200715	75.4581
WT	2	PMA	200715	191.851
A439T	2	PMA	200715	148.883
E311K	2	PMA	200715	110.439
G301D	2	PMA	200715	64.3081
G767S	2	PMA	200715	457.206
T436N	2	PMA	200715	229.382
WT	1	PMA	200812	35.9623
A75V	1	PMA	200812	67.5252
E567G	1	PMA	200812	73.3528
S726G	1	PMA	200812	76.2779
S896P	1	PMA	200812	133.084
WT	2	PMA	200812	52.755
A75V	2	PMA	200812	183.07
E567G	2	PMA	200812	52.9291
S726G	2	PMA	200812	72.6759
S896P	2	PMA	200812	54.0864
WT	1	PMA	200825	29.0543
S726G	1	PMA	200825	17.8446
S896P	1	PMA	200825	19.605
WT	2	PMA	200825	49.415
S726G	2	PMA	200825	36.0882
S896P	2	PMA	200825	34.4995
WT	1	PMA	200827	42.6829
S896P	1	PMA	200827	22.632
WT	2	PMA	200827	28.33
S896P	2	PMA	200827	26.8578
WT	1	PMA	200903	81.637
E525K	1	PMA	200903	27.8711
R260W	1	PMA	200903	45.6798
Q703K	1	PMA	200903	30.9019
T952M	1	PMA	200903	48.9709
K565E	1	PMA	200903	52.4853
L353P	1	PMA	200903	48.5516
WT	2	PMA	200903	80.1044
E525K	2	PMA	200903	27.5495
R260W	2	PMA	200903	134.379
Q703K	2	PMA	200903	47.0931
T952M	2	PMA	200903	91.3812
K565E	2	PMA	200903	84.1613
L353P	2	PMA	200903	100.916
WT	1	PMA	200907	89.9748
E525K	1	PMA	200907	92.5417
R260W	1	PMA	200907	30.341
Q703K	1	PMA	200907	16.1423
T952M	1	PMA	200907	37.1538
K565E	1	PMA	200907	108.516
L353P	1	PMA	200907	15.435
WT	2	PMA	200907	455.195
E525K	2	PMA	200907	111.581
R260W	2	PMA	200907	54.3976
Q703K	2	PMA	200907	12.6146
T952M	2	PMA	200907	87.3125
K565E	2	PMA	200907	117.703
L353P	2	PMA	200907	473.938
WT	1	PMA	200914	43.4673
E525K	1	PMA	200914	9.15867
R260W	1	PMA	200914	37.319
Q703K	1	PMA	200914	41.6009
T952M	1	PMA	200914	21.4325
K565E	1	PMA	200914	79.4072
L353P	1	PMA	200914	84.3615
WT	2	PMA	200914	38.4309
E525K	2	PMA	200914	42.1789
R260W	2	PMA	200914	41.5277
Q703K	2	PMA	200914	32.1243
T952M	2	PMA	200914	32.1946
K565E	2	PMA	200914	54.3269
L353P	2	PMA	200914	63.8443
WT	1	PMA	200930	21.0931
E525K	1	PMA	200930	29.4346
R260W	1	PMA	200930	46.6215
Q703K	1	PMA	200930	29.4576
T952M	1	PMA	200930	24.6189
K565E	1	PMA	200930	32.1928
L353P	1	PMA	200930	65.8505
WT	2	PMA	200930	26.3306
E525K	2	PMA	200930	17.5245
R260W	2	PMA	200930	21.999
Q703K	2	PMA	200930	34.5756
T952M	2	PMA	200930	49.2931
K565E	2	PMA	200930	35.7878
L353P	2	PMA	200930	38.6891
WT	1	PMA	201005	90.4393
E525K	1	PMA	201005	119.754
R260W	1	PMA	201005	31.8009
Q703K	1	PMA	201005	100.134
T952M	1	PMA	201005	59.7764
K565E	1	PMA	201005	93.4563
L353P	1	PMA	201005	62.4265
WT	2	PMA	201005	89.2747
E525K	2	PMA	201005	64.1319
R260W	2	PMA	201005	81.8099
Q703K	2	PMA	201005	44.0737
T952M	2	PMA	201005	70.4265
K565E	2	PMA	201005	66.6904
L353P	2	PMA	201005	91.6687
WT	1	PMA	201012	51.3036
E525K	1	PMA	201012	128.366
R260W	1	PMA	201012	47.6632
Q703K	1	PMA	201012	32.9173
T952M	1	PMA	201012	102.418
K565E	1	PMA	201012	66.7782
L353P	1	PMA	201012	366.302
WT	2	PMA	201012	127.313
E525K	2	PMA	201012	45.2979
R260W	2	PMA	201012	96.8166
Q703K	2	PMA	201012	142.416
T952M	2	PMA	201012	62.6212
K565E	2	PMA	201012	114.739
L353P	2	PMA	201012	186.553
WT	1	PMA	201019	36.6254
E525K	1	PMA	201019	10.8525
R260W	1	PMA	201019	26.2532
Q703K	1	PMA	201019	36.2889
T952M	1	PMA	201019	17.9043
K565E	1	PMA	201019	52.9266
L353P	1	PMA	201019	50.951
WT	2	PMA	201019	120.936
E525K	2	PMA	201019	23.9195
R260W	2	PMA	201019	46.3205
Q703K	2	PMA	201019	36.647
T952M	2	PMA	201019	37.0445
K565E	2	PMA	201019	62.9307
L353P	2	PMA	201019	70.9765
WT	1	PMA	201109	340.327
E525K	1	PMA	201109	27.0178
R260W	1	PMA	201109	33.2247
Q703K	1	PMA	201109	18.155
L353P	1	PMA	201109	228.575
WT	2	PMA	201109	198.766
E525K	2	PMA	201109	70.8778
R260W	2	PMA	201109	77.1705
Q703K	2	PMA	201109	50.6291
L353P	2	PMA	201109	303.502
WT	3	PMA	201109	113.741
WT	3	PMA	201109	31.1437
WT	1	PMA	210126	41.4167
L1016F	1	PMA	210126	0
S726G/S896P	1	PMA	210126	0
E525K	1	PMA	210126	23.5135
R260W	1	PMA	210126	0.549777
WT	2	PMA	210126	13.5017
L1016F	2	PMA	210126	0
S726G/S896P	2	PMA	210126	46.2779
E525K	2	PMA	210126	12.3561
R260W	2	PMA	210126	0
WT	1	PMA	210209	131.632
L1016F	1	PMA	210209	117.466
S726G/S896P	1	PMA	210209	120.662
E525K	1	PMA	210209	213.878
R260W	1	PMA	210209	275.142
WT	2	PMA	210209	52.8064
L1016F	2	PMA	210209	38.4503
S726G/S896P	2	PMA	210209	387.786
E525K	2	PMA	210209	200.694
R260W	2	PMA	210209	133.05
WT	1	PMA	210218	97.9774
L1016F	1	PMA	210218	17.415
S726G/S896P	1	PMA	210218	21.3273
E525K	1	PMA	210218	29.0793
R260W	1	PMA	210218	54.8276
WT	2	PMA	210218	59.4131
L1016F	2	PMA	210218	36.1685
S726G/S896P	2	PMA	210218	18.3951
E525K	2	PMA	210218	58.3541
R260W	2	PMA	210218	43.53
WT	1	PMA	210309	48.4275
E525K	1	PMA	210309	71.8295
R260W	1	PMA	210309	26.7383
WT	2	PMA	210309	55.6111
E525K	2	PMA	210309	5.8736
R260W	2	PMA	210309	23.6244
WT	3	PMA	210309	12.1721
WT	3	PMA	210309	45.4217
WT	1	PMA	210323	39.1528
E525K	1	PMA	210323	111.716
R260W	1	PMA	210323	159.427
WT	2	PMA	210323	68.6975
E525K	2	PMA	210323	100.738
R260W	2	PMA	210323	251.439
WT	3	PMA	210323	61.8213
WT	3	PMA	210323	64.1688
WT	1	PMA	210330	32.5516
E525K	1	PMA	210330	22.5173
R260W	1	PMA	210330	67.0158
WT	2	PMA	210330	47.7458
E525K	2	PMA	210330	35.8171
R260W	2	PMA	210330	34.2475
WT	3	PMA	210330	33.8027
WT	3	PMA	210330	17.042

## Sheet: ILb_PMA+Dox
Genotype	Replicate	Treatment	Experiment	Ilb
WT	1	PMA+Doxycycline	161220	0
K375E	1	PMA+Doxycycline	161220	35.6995
WT	2	PMA+Doxycycline	161220	106.464
K375E	2	PMA+Doxycycline	161220	0
WT	1	PMA+Doxycycline	170419	357.437
A352V	1	PMA+Doxycycline	170419	629.742
L353P	1	PMA+Doxycycline	170419	699.844
Q703K	1	PMA+Doxycycline	170419	58.6673
T952M	1	PMA+Doxycycline	170419	2.65391
K375E	1	PMA+Doxycycline	170419	25.8979
WT	2	PMA+Doxycycline	170419	230.103
A352V	2	PMA+Doxycycline	170419	709.659
L353P	2	PMA+Doxycycline	170419	644.892
Q703K	2	PMA+Doxycycline	170419	65.7371
T952M	2	PMA+Doxycycline	170419	13.139
K375E	2	PMA+Doxycycline	170419	31.4128
WT	1	PMA+Doxycycline	170427	13.3867
A352V	1	PMA+Doxycycline	170427	30.4137
L353P	1	PMA+Doxycycline	170427	15.8861
Q703K	1	PMA+Doxycycline	170427	14.2481
T952M	1	PMA+Doxycycline	170427	8.31153
K375E	1	PMA+Doxycycline	170427	20.9363
WT	2	PMA+Doxycycline	170427	35.8746
A352V	2	PMA+Doxycycline	170427	28.6057
L353P	2	PMA+Doxycycline	170427	16.5686
Q703K	2	PMA+Doxycycline	170427	12.1027
T952M	2	PMA+Doxycycline	170427	4.97124
K375E	2	PMA+Doxycycline	170427	20.8258
WT	1	PMA+Doxycycline	170621	19.5532
A352V	1	PMA+Doxycycline	170621	144.098
L353P	1	PMA+Doxycycline	170621	47.8946
Q703K	1	PMA+Doxycycline	170621	34.3482
T952M	1	PMA+Doxycycline	170621	13.9985
K375E	1	PMA+Doxycycline	170621	11.7802
K568N	1	PMA+Doxycycline	170621	71.0818
WT	2	PMA+Doxycycline	170621	19.4002
A352V	2	PMA+Doxycycline	170621	147.911
L353P	2	PMA+Doxycycline	170621	59.5958
Q703K	2	PMA+Doxycycline	170621	36.8565
T952M	2	PMA+Doxycycline	170621	12.5913
K375E	2	PMA+Doxycycline	170621	6.27452
K568N	2	PMA+Doxycycline	170621	85.1071
WT	1	PMA+Doxycycline	171002	7.759
G767S	1	PMA+Doxycycline	171002	18.239
E311K	1	PMA+Doxycycline	171002	26.767
V262G	1	PMA+Doxycycline	171002	39.259
G301D	1	PMA+Doxycycline	171002	78.953
I313V	1	PMA+Doxycycline	171002	20.516
A439T	1	PMA+Doxycycline	171002	26.786
WT	2	PMA+Doxycycline	171002	4.496
G767S	2	PMA+Doxycycline	171002	22.356
E311K	2	PMA+Doxycycline	171002	22.871
V262G	2	PMA+Doxycycline	171002	56.067
G301D	2	PMA+Doxycycline	171002	72.567
I313V	2	PMA+Doxycycline	171002	12.962
A439T	2	PMA+Doxycycline	171002	34.601
WT	1	PMA+Doxycycline	171011	27.2
G767S	1	PMA+Doxycycline	171011	27.58
E311K	1	PMA+Doxycycline	171011	38.39
V262G	1	PMA+Doxycycline	171011	47.726
G301D	1	PMA+Doxycycline	171011	134.112
I313V	1	PMA+Doxycycline	171011	50.805
A439T	1	PMA+Doxycycline	171011	156.648
WT	2	PMA+Doxycycline	171011	35.105
G767S	2	PMA+Doxycycline	171011	42.663
E311K	2	PMA+Doxycycline	171011	43.525
V262G	2	PMA+Doxycycline	171011	47.726
G301D	2	PMA+Doxycycline	171011	111.567
I313V	2	PMA+Doxycycline	171011	42.048
A439T	2	PMA+Doxycycline	171011	147.052
WT	1	PMA+Doxycycline	171030	13.1136
G767S	1	PMA+Doxycycline	171030	26.2446
E311K	1	PMA+Doxycycline	171030	72.7856
G301D	1	PMA+Doxycycline	171030	67.5977
WT	2	PMA+Doxycycline	171030	22.1801
G767S	2	PMA+Doxycycline	171030	21.0858
E311K	2	PMA+Doxycycline	171030	63.5141
G301D	2	PMA+Doxycycline	171030	78.4522
WT	1	PMA+Doxycycline	171204	24.25
A439T	1	PMA+Doxycycline	171204	19.62
I313V	1	PMA+Doxycycline	171204	19.23
V262G	1	PMA+Doxycycline	171204	29.48
WT	2	PMA+Doxycycline	171204	38.3
A439T	2	PMA+Doxycycline	171204	26.08
I313V	2	PMA+Doxycycline	171204	21.85
V262G	2	PMA+Doxycycline	171204	37.17
WT	1	PMA+Doxycycline	171212	12.903
I313V	1	PMA+Doxycycline	171212	15.821
V262G	1	PMA+Doxycycline	171212	20.3813
WT	2	PMA+Doxycycline	171212	18.955
I313V	2	PMA+Doxycycline	171212	16.686
V262G	2	PMA+Doxycycline	171212	34.5881
WT	1	PMA+Doxycycline	171218	22.259
R168Q	1	PMA+Doxycycline	171218	63.9897
I334V	1	PMA+Doxycycline	171218	57.308
E690K	1	PMA+Doxycycline	171218	51.4084
M701T	1	PMA+Doxycycline	171218	93.423
G569R	1	PMA+Doxycycline	171218	192.45
Y859C	1	PMA+Doxycycline	171218	179.136
WT	2	PMA+Doxycycline	171218	21.651
R168Q	2	PMA+Doxycycline	171218	67.7839
I334V	2	PMA+Doxycycline	171218	48.4271
E690K	2	PMA+Doxycycline	171218	63.6929
M701T	2	PMA+Doxycycline	171218	57.421
G569R	2	PMA+Doxycycline	171218	117.108
Y859C	2	PMA+Doxycycline	171218	48.566
WT	1	PMA+Doxycycline	180116	99.636
R168Q	1	PMA+Doxycycline	180116	27.2306
I334V	1	PMA+Doxycycline	180116	82.4386
E690K	1	PMA+Doxycycline	180116	7.67502
M701T	1	PMA+Doxycycline	180116	33.8992
G569R	1	PMA+Doxycycline	180116	191.418
Y859C	1	PMA+Doxycycline	180116	46.7532
WT	2	PMA+Doxycycline	180116	94.574
R168Q	2	PMA+Doxycycline	180116	37.3318
I334V	2	PMA+Doxycycline	180116	58.2593
E690K	2	PMA+Doxycycline	180116	16.763
M701T	2	PMA+Doxycycline	180116	26.4638
G569R	2	PMA+Doxycycline	180116	202.03
Y859C	2	PMA+Doxycycline	180116	79.0843
WT	1	PMA+Doxycycline	180122	28.544
R168Q	1	PMA+Doxycycline	180122	33.3578
I334V	1	PMA+Doxycycline	180122	39.1416
E690K	1	PMA+Doxycycline	180122	23.935
M701T	1	PMA+Doxycycline	180122	17.105
G569R	1	PMA+Doxycycline	180122	68.496
Y859C	1	PMA+Doxycycline	180122	60.627
WT	2	PMA+Doxycycline	180122	26.941
R168Q	2	PMA+Doxycycline	180122	26.0062
I334V	2	PMA+Doxycycline	180122	35.4269
E690K	2	PMA+Doxycycline	180122	34.8969
M701T	2	PMA+Doxycycline	180122	22.975
G569R	2	PMA+Doxycycline	180122	58.19
Y859C	2	PMA+Doxycycline	180122	64.287
WT	1	PMA+Doxycycline	180129	20.564
R168Q	1	PMA+Doxycycline	180129	18.4095
I334V	1	PMA+Doxycycline	180129	18.5546
E690K	1	PMA+Doxycycline	180129	13.7181
M701T	1	PMA+Doxycycline	180129	24.509
G569R	1	PMA+Doxycycline	180129	74.629
Y859C	1	PMA+Doxycycline	180129	19.337
WT	2	PMA+Doxycycline	180129	15.232
R168Q	2	PMA+Doxycycline	180129	38.4754
I334V	2	PMA+Doxycycline	180129	22.6226
E690K	2	PMA+Doxycycline	180129	17.4553
M701T	2	PMA+Doxycycline	180129	27.214
G569R	2	PMA+Doxycycline	180129	86.101
Y859C	2	PMA+Doxycycline	180129	22.839
WT	1	PMA+Doxycycline	180212	44.908
T436N	1	PMA+Doxycycline	180212	109.033
Y570C	1	PMA+Doxycycline	180212	678.309
T348M	1	PMA+Doxycycline	180212	116.814
A439V	1	PMA+Doxycycline	180212	91.0902
WT	2	PMA+Doxycycline	180212	48.847
T436N	2	PMA+Doxycycline	180212	98.3473
Y570C	2	PMA+Doxycycline	180212	630.351
T348M	2	PMA+Doxycycline	180212	88.2918
A439V	2	PMA+Doxycycline	180212	107.827
WT	1	PMA+Doxycycline	180320	38.363
T436N	1	PMA+Doxycycline	180320	25.2425
Y570C	1	PMA+Doxycycline	180320	420.514
T348M	1	PMA+Doxycycline	180320	73.0606
A439V	1	PMA+Doxycycline	180320	38.89
Y859C	1	PMA+Doxycycline	180320	57.6739
WT	2	PMA+Doxycycline	180320	48.676
T436N	2	PMA+Doxycycline	180320	18.2802
Y570C	2	PMA+Doxycycline	180320	349.207
T348M	2	PMA+Doxycycline	180320	113.12
A439V	2	PMA+Doxycycline	180320	41
Y859C	2	PMA+Doxycycline	180320	58.9156
WT	1	PMA+Doxycycline	180327	10.75
T436N	1	PMA+Doxycycline	180327	0
Y570C	1	PMA+Doxycycline	180327	104.465
T348M	1	PMA+Doxycycline	180327	58.6129
A439V	1	PMA+Doxycycline	180327	5.87833
Y859C	1	PMA+Doxycycline	180327	29.574
WT	2	PMA+Doxycycline	180327	6.046
T436N	2	PMA+Doxycycline	180327	0
Y570C	2	PMA+Doxycycline	180327	91.6702
T348M	2	PMA+Doxycycline	180327	11.7841
A439V	2	PMA+Doxycycline	180327	54.6568
Y859C	2	PMA+Doxycycline	180327	25.3251
WT	3	PMA+Doxycycline	180327	1.85044
WT	3	PMA+Doxycycline	180327	23.3838
WT	1	PMA+Doxycycline	180329	32.014
T436N	1	PMA+Doxycycline	180329	0
Y570C	1	PMA+Doxycycline	180329	350.209
T348M	1	PMA+Doxycycline	180329	66.1713
A439V	1	PMA+Doxycycline	180329	0
Y859C	1	PMA+Doxycycline	180329	173.746
WT	2	PMA+Doxycycline	180329	0
T436N	2	PMA+Doxycycline	180329	0
Y570C	2	PMA+Doxycycline	180329	367.5
T348M	2	PMA+Doxycycline	180329	12.3143
A439V	2	PMA+Doxycycline	180329	0
Y859C	2	PMA+Doxycycline	180329	133.47
WT	3	PMA+Doxycycline	180329	0
WT	3	PMA+Doxycycline	180329	46.1438
WT	1	PMA+Doxycycline	180905	16.0941
V198M	1	PMA+Doxycycline	180905	0
Y859C	1	PMA+Doxycycline	180905	25.0424
D303N	1	PMA+Doxycycline	180905	44.5369
D303H	1	PMA+Doxycycline	180905	57.7901
WT	2	PMA+Doxycycline	180905	13.6894
V198M	2	PMA+Doxycycline	180905	0
Y859C	2	PMA+Doxycycline	180905	11.4074
D303N	2	PMA+Doxycycline	180905	35.6826
D303H	2	PMA+Doxycycline	180905	59.0852
WT	3	PMA+Doxycycline	180905	10.2271
WT	3	PMA+Doxycycline	180905	9.80389
WT	1	PMA+Doxycycline	181015	110.093
V198M	1	PMA+Doxycycline	181015	69.7462
Y859C	1	PMA+Doxycycline	181015	128.053
D303N	1	PMA+Doxycycline	181015	302.927
D303H	1	PMA+Doxycycline	181015	771.831
K568N	1	PMA+Doxycycline	181015	666.08
K375E	1	PMA+Doxycycline	181015	178.763
WT	2	PMA+Doxycycline	181015	162.826
V198M	2	PMA+Doxycycline	181015	18.4501
Y859C	2	PMA+Doxycycline	181015	165.711
D303N	2	PMA+Doxycycline	181015	326.427
D303H	2	PMA+Doxycycline	181015	858.436
K568N	2	PMA+Doxycycline	181015	717.264
K375E	2	PMA+Doxycycline	181015	123.726
WT	3	PMA+Doxycycline	181015	249.004
WT	3	PMA+Doxycycline	181015	238.498
WT	1	PMA+Doxycycline	181024	71.5554
V198M	1	PMA+Doxycycline	181024	82.1367
Y859C	1	PMA+Doxycycline	181024	53.9844
D303N	1	PMA+Doxycycline	181024	233.597
D303H	1	PMA+Doxycycline	181024	552.926
K568N	1	PMA+Doxycycline	181024	251.859
K375E	1	PMA+Doxycycline	181024	29.2938
WT	2	PMA+Doxycycline	181024	143.846
V198M	2	PMA+Doxycycline	181024	52.3991
Y859C	2	PMA+Doxycycline	181024	72.825
D303N	2	PMA+Doxycycline	181024	287.427
D303H	2	PMA+Doxycycline	181024	434.707
K568N	2	PMA+Doxycycline	181024	331.172
K375E	2	PMA+Doxycycline	181024	30.4809
WT	3	PMA+Doxycycline	181024	113.23
WT	3	PMA+Doxycycline	181024	88.7724
WT	1	PMA+Doxycycline	181105	123.674
V198M	1	PMA+Doxycycline	181105	73.6088
Y859C	1	PMA+Doxycycline	181105	59.7207
D303N	1	PMA+Doxycycline	181105	125.903
D303H	1	PMA+Doxycycline	181105	408.653
K568N	1	PMA+Doxycycline	181105	67.6315
K375E	1	PMA+Doxycycline	181105	80.2303
WT	2	PMA+Doxycycline	181105	84.4985
V198M	2	PMA+Doxycycline	181105	77.4536
Y859C	2	PMA+Doxycycline	181105	66.9106
D303N	2	PMA+Doxycycline	181105	184.59
D303H	2	PMA+Doxycycline	181105	332.62
K568N	2	PMA+Doxycycline	181105	77.7198
K375E	2	PMA+Doxycycline	181105	90.4328
WT	3	PMA+Doxycycline	181105	72.7398
WT	3	PMA+Doxycycline	181105	81.7875
WT	1	PMA+Doxycycline	181114	97.0523
V198M	1	PMA+Doxycycline	181114	56.4614
Y859C	1	PMA+Doxycycline	181114	0
D303N	1	PMA+Doxycycline	181114	273.232
D303H	1	PMA+Doxycycline	181114	304.948
K568N	1	PMA+Doxycycline	181114	351.057
K375E	1	PMA+Doxycycline	181114	92.1083
WT	2	PMA+Doxycycline	181114	180.575
V198M	2	PMA+Doxycycline	181114	73.2691
Y859C	2	PMA+Doxycycline	181114	0
D303N	2	PMA+Doxycycline	181114	266.355
D303H	2	PMA+Doxycycline	181114	340.81
K568N	2	PMA+Doxycycline	181114	382.981
K375E	2	PMA+Doxycycline	181114	64.0773
WT	3	PMA+Doxycycline	181114	102.143
WT	3	PMA+Doxycycline	181114	32.4497
WT	1	PMA+Doxycycline	190813	64.6993
Q703K	1	PMA+Doxycycline	190813	90.2792
L353P	1	PMA+Doxycycline	190813	55.6249
WT	2	PMA+Doxycycline	190813	65.9801
Q703K	2	PMA+Doxycycline	190813	89.7882
L353P	2	PMA+Doxycycline	190813	77.2172
WT	1	PMA+Doxycycline	190822	63.8406
Q703K	1	PMA+Doxycycline	190822	55.6341
L353P	1	PMA+Doxycycline	190822	54.8526
WT	2	PMA+Doxycycline	190822	52.2478
Q703K	2	PMA+Doxycycline	190822	36.7526
L353P	2	PMA+Doxycycline	190822	56.9367
WT	1	PMA+Doxycycline	190926	6.35904
Q703K	1	PMA+Doxycycline	190926	15.1433
L353P	1	PMA+Doxycycline	190926	18.8419
WT	2	PMA+Doxycycline	190926	50.7645
Q703K	2	PMA+Doxycycline	190926	3.38897
L353P	2	PMA+Doxycycline	190926	114.933
WT	1	PMA+Doxycycline	190930	0
Q703K	1	PMA+Doxycycline	190930	0
L353P	1	PMA+Doxycycline	190930	0
WT	2	PMA+Doxycycline	190930	0
Q703K	2	PMA+Doxycycline	190930	0
L353P	2	PMA+Doxycycline	190930	0
WT	1	PMA+Doxycycline	191003	36.136
Q703K	1	PMA+Doxycycline	191003	35.5292
L353P	1	PMA+Doxycycline	191003	34.5693
WT	2	PMA+Doxycycline	191003	33.264
Q703K	2	PMA+Doxycycline	191003	31.2521
L353P	2	PMA+Doxycycline	191003	31.1657
WT	1	PMA+Doxycycline	200610	113.102
A75V	1	PMA+Doxycycline	200610	77.9792
E567G	1	PMA+Doxycycline	200610	564.425
S726G	1	PMA+Doxycycline	200610	54.8806
S896P	1	PMA+Doxycycline	200610	68.1836
WT	2	PMA+Doxycycline	200610	93.8995
A75V	2	PMA+Doxycycline	200610	59.0183
E567G	2	PMA+Doxycycline	200610	651.731
S726G	2	PMA+Doxycycline	200610	113.747
S896P	2	PMA+Doxycycline	200610	99.5541
WT	3	PMA+Doxycycline	200610	114.057
WT	3	PMA+Doxycycline	200610	78.5904
WT	1	PMA+Doxycycline	200615	127.117
A75V	1	PMA+Doxycycline	200615	87.2227
E567G	1	PMA+Doxycycline	200615	575.102
S726G	1	PMA+Doxycycline	200615	54.5263
S896P	1	PMA+Doxycycline	200615	114.2
WT	2	PMA+Doxycycline	200615	156.942
A75V	2	PMA+Doxycycline	200615	87.9844
E567G	2	PMA+Doxycycline	200615	646.059
S726G	2	PMA+Doxycycline	200615	47.2853
S896P	2	PMA+Doxycycline	200615	197.448
WT	3	PMA+Doxycycline	200615	120.011
WT	3	PMA+Doxycycline	200615	159.405
WT	1	PMA+Doxycycline	200622	284.415
A75V	1	PMA+Doxycycline	200622	92.9359
E567G	1	PMA+Doxycycline	200622	541.679
S726G	1	PMA+Doxycycline	200622	115.362
S896P	1	PMA+Doxycycline	200622	107.62
WT	2	PMA+Doxycycline	200622	137.464
A75V	2	PMA+Doxycycline	200622	312.954
E567G	2	PMA+Doxycycline	200622	511.424
S726G	2	PMA+Doxycycline	200622	86.2016
S896P	2	PMA+Doxycycline	200622	113.934
WT	3	PMA+Doxycycline	200622	241.7
WT	3	PMA+Doxycycline	200622	160.846
WT	1	PMA+Doxycycline	200706	135.204
A439T	1	PMA+Doxycycline	200706	142.802
E311K	1	PMA+Doxycycline	200706	130.969
G301D	1	PMA+Doxycycline	200706	249.481
G767S	1	PMA+Doxycycline	200706	299.481
L353P	1	PMA+Doxycycline	200706	263.203
T436N	1	PMA+Doxycycline	200706	204.619
WT	2	PMA+Doxycycline	200706	123.549
A439T	2	PMA+Doxycycline	200706	208.871
E311K	2	PMA+Doxycycline	200706	199.72
G301D	2	PMA+Doxycycline	200706	275.56
G767S	2	PMA+Doxycycline	200706	295.842
L353P	2	PMA+Doxycycline	200706	489.061
T436N	2	PMA+Doxycycline	200706	229.503
WT	1	PMA+Doxycycline	200708	54.084
A439T	1	PMA+Doxycycline	200708	109.817
E311K	1	PMA+Doxycycline	200708	58.6775
G301D	1	PMA+Doxycycline	200708	187.1
G767S	1	PMA+Doxycycline	200708	74.2765
L353P	1	PMA+Doxycycline	200708	177.429
T436N	1	PMA+Doxycycline	200708	133.721
WT	2	PMA+Doxycycline	200708	77.5451
A439T	2	PMA+Doxycycline	200708	204.7
E311K	2	PMA+Doxycycline	200708	152.615
G301D	2	PMA+Doxycycline	200708	145.485
G767S	2	PMA+Doxycycline	200708	162.296
L353P	2	PMA+Doxycycline	200708	145.676
T436N	2	PMA+Doxycycline	200708	101.723
WT	1	PMA+Doxycycline	200715	94.74
A439T	1	PMA+Doxycycline	200715	189.346
E311K	1	PMA+Doxycycline	200715	206.872
G301D	1	PMA+Doxycycline	200715	143.623
G767S	1	PMA+Doxycycline	200715	127.052
T436N	1	PMA+Doxycycline	200715	146.655
WT	2	PMA+Doxycycline	200715	155.301
A439T	2	PMA+Doxycycline	200715	179.312
E311K	2	PMA+Doxycycline	200715	103.898
G301D	2	PMA+Doxycycline	200715	199.75
G767S	2	PMA+Doxycycline	200715	206.761
T436N	2	PMA+Doxycycline	200715	197.845
WT	1	PMA+Doxycycline	200812	35.7298
A75V	1	PMA+Doxycycline	200812	49.6531
E567G	1	PMA+Doxycycline	200812	586.538
S726G	1	PMA+Doxycycline	200812	47.8707
S896P	1	PMA+Doxycycline	200812	292.553
WT	2	PMA+Doxycycline	200812	41.2659
A75V	2	PMA+Doxycycline	200812	60.9468
E567G	2	PMA+Doxycycline	200812	588.93
S726G	2	PMA+Doxycycline	200812	82.9493
S896P	2	PMA+Doxycycline	200812	4.22401
WT	1	PMA+Doxycycline	200825	32.0523
S726G	1	PMA+Doxycycline	200825	0
S896P	1	PMA+Doxycycline	200825	25.8191
WT	2	PMA+Doxycycline	200825	14.5244
S726G	2	PMA+Doxycycline	200825	15.3014
S896P	2	PMA+Doxycycline	200825	14.6355
WT	1	PMA+Doxycycline	200827	16.6032
S896P	1	PMA+Doxycycline	200827	9.327
WT	2	PMA+Doxycycline	200827	9.58943
S896P	2	PMA+Doxycycline	200827	17.692
WT	1	PMA+Doxycycline	200903	126.801
E525K	1	PMA+Doxycycline	200903	75.5584
R260W	1	PMA+Doxycycline	200903	55.5391
Q703K	1	PMA+Doxycycline	200903	20.456
T952M	1	PMA+Doxycycline	200903	25.5646
K565E	1	PMA+Doxycycline	200903	97.1227
L353P	1	PMA+Doxycycline	200903	29.9629
WT	2	PMA+Doxycycline	200903	97.3577
E525K	2	PMA+Doxycycline	200903	23.3169
R260W	2	PMA+Doxycycline	200903	96.6235
Q703K	2	PMA+Doxycycline	200903	24.6147
T952M	2	PMA+Doxycycline	200903	22.7899
K565E	2	PMA+Doxycycline	200903	182.019
L353P	2	PMA+Doxycycline	200903	236.087
WT	1	PMA+Doxycycline	200907	73.9141
E525K	1	PMA+Doxycycline	200907	212.722
R260W	1	PMA+Doxycycline	200907	38.6737
Q703K	1	PMA+Doxycycline	200907	15.4156
T952M	1	PMA+Doxycycline	200907	18.5675
K565E	1	PMA+Doxycycline	200907	241.011
L353P	1	PMA+Doxycycline	200907	52.9813
WT	2	PMA+Doxycycline	200907	238.534
E525K	2	PMA+Doxycycline	200907	114.077
R260W	2	PMA+Doxycycline	200907	74.7745
Q703K	2	PMA+Doxycycline	200907	15.3875
T952M	2	PMA+Doxycycline	200907	101.663
K565E	2	PMA+Doxycycline	200907	283.611
L353P	2	PMA+Doxycycline	200907	483.584
WT	1	PMA+Doxycycline	200914	53.4975
E525K	1	PMA+Doxycycline	200914	24.6329
R260W	1	PMA+Doxycycline	200914	48.4189
Q703K	1	PMA+Doxycycline	200914	44.6186
T952M	1	PMA+Doxycycline	200914	23.6456
K565E	1	PMA+Doxycycline	200914	95.8227
L353P	1	PMA+Doxycycline	200914	51.7953
WT	2	PMA+Doxycycline	200914	17.3555
E525K	2	PMA+Doxycycline	200914	39.0282
R260W	2	PMA+Doxycycline	200914	34.7426
Q703K	2	PMA+Doxycycline	200914	45.6568
T952M	2	PMA+Doxycycline	200914	47.4454
K565E	2	PMA+Doxycycline	200914	123.419
L353P	2	PMA+Doxycycline	200914	70.783
WT	1	PMA+Doxycycline	200930	30.9396
E525K	1	PMA+Doxycycline	200930	70.8414
R260W	1	PMA+Doxycycline	200930	43.4264
Q703K	1	PMA+Doxycycline	200930	12.8309
T952M	1	PMA+Doxycycline	200930	25.5478
K565E	1	PMA+Doxycycline	200930	165.476
L353P	1	PMA+Doxycycline	200930	36.6358
WT	2	PMA+Doxycycline	200930	19.506
E525K	2	PMA+Doxycycline	200930	54.4345
R260W	2	PMA+Doxycycline	200930	48.5574
Q703K	2	PMA+Doxycycline	200930	25.3145
T952M	2	PMA+Doxycycline	200930	21.2394
K565E	2	PMA+Doxycycline	200930	157.072
L353P	2	PMA+Doxycycline	200930	35.1433
WT	1	PMA+Doxycycline	201005	96.535
E525K	1	PMA+Doxycycline	201005	85.7268
R260W	1	PMA+Doxycycline	201005	70.2627
Q703K	1	PMA+Doxycycline	201005	27.5046
T952M	1	PMA+Doxycycline	201005	46.5825
K565E	1	PMA+Doxycycline	201005	189.758
L353P	1	PMA+Doxycycline	201005	78.2387
WT	2	PMA+Doxycycline	201005	128.997
E525K	2	PMA+Doxycycline	201005	74.5569
R260W	2	PMA+Doxycycline	201005	80.4386
Q703K	2	PMA+Doxycycline	201005	100.897
T952M	2	PMA+Doxycycline	201005	118.409
K565E	2	PMA+Doxycycline	201005	259.632
L353P	2	PMA+Doxycycline	201005	59.5983
WT	1	PMA+Doxycycline	201012	87.4106
E525K	1	PMA+Doxycycline	201012	131.87
R260W	1	PMA+Doxycycline	201012	99.4507
Q703K	1	PMA+Doxycycline	201012	26.0249
T952M	1	PMA+Doxycycline	201012	136.104
K565E	1	PMA+Doxycycline	201012	139.34
L353P	1	PMA+Doxycycline	201012	195.125
WT	2	PMA+Doxycycline	201012	191.157
E525K	2	PMA+Doxycycline	201012	54.0777
R260W	2	PMA+Doxycycline	201012	70.7077
Q703K	2	PMA+Doxycycline	201012	65.9711
T952M	2	PMA+Doxycycline	201012	42.8559
K565E	2	PMA+Doxycycline	201012	208.25
L353P	2	PMA+Doxycycline	201012	214.514
WT	1	PMA+Doxycycline	201019	29.9373
E525K	1	PMA+Doxycycline	201019	38.2529
R260W	1	PMA+Doxycycline	201019	47.9588
Q703K	1	PMA+Doxycycline	201019	26.903
T952M	1	PMA+Doxycycline	201019	20.3534
K565E	1	PMA+Doxycycline	201019	181.257
L353P	1	PMA+Doxycycline	201019	47.9496
WT	2	PMA+Doxycycline	201019	49.7449
E525K	2	PMA+Doxycycline	201019	25.0422
R260W	2	PMA+Doxycycline	201019	38.4307
Q703K	2	PMA+Doxycycline	201019	39.9379
T952M	2	PMA+Doxycycline	201019	25.9918
K565E	2	PMA+Doxycycline	201019	56.3138
L353P	2	PMA+Doxycycline	201019	68.5106
WT	1	PMA+Doxycycline	201109	160.903
E525K	1	PMA+Doxycycline	201109	40.1452
R260W	1	PMA+Doxycycline	201109	70.487
Q703K	1	PMA+Doxycycline	201109	99.8971
L353P	1	PMA+Doxycycline	201109	80.9643
WT	2	PMA+Doxycycline	201109	144.584
E525K	2	PMA+Doxycycline	201109	70.4219
R260W	2	PMA+Doxycycline	201109	69.0797
Q703K	2	PMA+Doxycycline	201109	11.2908
L353P	2	PMA+Doxycycline	201109	150.69
WT	3	PMA+Doxycycline	201109	126.825
WT	3	PMA+Doxycycline	201109	72.6403
WT	1	PMA+Doxycycline	210126	14.3586
L1016F	1	PMA+Doxycycline	210126	68.1639
S726G/S896P	1	PMA+Doxycycline	210126	0
E525K	1	PMA+Doxycycline	210126	83.1803
R260W	1	PMA+Doxycycline	210126	0
WT	2	PMA+Doxycycline	210126	0
L1016F	2	PMA+Doxycycline	210126	0
S726G/S896P	2	PMA+Doxycycline	210126	10.3425
E525K	2	PMA+Doxycycline	210126	43.1322
R260W	2	PMA+Doxycycline	210126	0
WT	1	PMA+Doxycycline	210209	103.24
L1016F	1	PMA+Doxycycline	210209	77.6263
S726G/S896P	1	PMA+Doxycycline	210209	109.926
E525K	1	PMA+Doxycycline	210209	187.512
R260W	1	PMA+Doxycycline	210209	165.241
WT	2	PMA+Doxycycline	210209	61.4883
L1016F	2	PMA+Doxycycline	210209	51.9231
S726G/S896P	2	PMA+Doxycycline	210209	259.587
E525K	2	PMA+Doxycycline	210209	193.664
R260W	2	PMA+Doxycycline	210209	81.1092
WT	1	PMA+Doxycycline	210218	39.4224
L1016F	1	PMA+Doxycycline	210218	31.0639
S726G/S896P	1	PMA+Doxycycline	210218	27.1758
E525K	1	PMA+Doxycycline	210218	42.5371
R260W	1	PMA+Doxycycline	210218	25.4082
WT	2	PMA+Doxycycline	210218	56.1793
L1016F	2	PMA+Doxycycline	210218	34.8197
S726G/S896P	2	PMA+Doxycycline	210218	19.3861
E525K	2	PMA+Doxycycline	210218	84.437
R260W	2	PMA+Doxycycline	210218	23.7219
WT	1	PMA+Doxycycline	210309	11.9358
E525K	1	PMA+Doxycycline	210309	20.2605
R260W	1	PMA+Doxycycline	210309	13.1162
WT	2	PMA+Doxycycline	210309	21.655
E525K	2	PMA+Doxycycline	210309	21.887
R260W	2	PMA+Doxycycline	210309	38.6927
WT	3	PMA+Doxycycline	210309	7.90229
WT	3	PMA+Doxycycline	210309	13.4698
WT	1	PMA+Doxycycline	210323	19.6325
E525K	1	PMA+Doxycycline	210323	87.5034
R260W	1	PMA+Doxycycline	210323	116.879
WT	2	PMA+Doxycycline	210323	35.2669
E525K	2	PMA+Doxycycline	210323	176.588
R260W	2	PMA+Doxycycline	210323	279.138
WT	3	PMA+Doxycycline	210323	57.5458
WT	3	PMA+Doxycycline	210323	39.2236
WT	1	PMA+Doxycycline	210330	32.9916
E525K	1	PMA+Doxycycline	210330	16.5537
R260W	1	PMA+Doxycycline	210330	38.5539
WT	2	PMA+Doxycycline	210330	32.4053
E525K	2	PMA+Doxycycline	210330	35.742
R260W	2	PMA+Doxycycline	210330	18.0295
WT	3	PMA+Doxycycline	210330	41.6606
WT	3	PMA+Doxycycline	210330	14.8148

## Sheet: ILb_PMA+Dox+LPS
Genotype	Replicate	Treatment	Experiment	Ilb
WT	1	PMA+Doxycycline+LPS	161220	8.6636
K375E	1	PMA+Doxycycline+LPS	161220	237.451
WT	2	PMA+Doxycycline+LPS	161220	312.218
K375E	2	PMA+Doxycycline+LPS	161220	207.282
WT	1	PMA+Doxycycline+LPS	170419	118.991
A352V	1	PMA+Doxycycline+LPS	170419	2119.26
L353P	1	PMA+Doxycycline+LPS	170419	1619.04
Q703K	1	PMA+Doxycycline+LPS	170419	71.545
T952M	1	PMA+Doxycycline+LPS	170419	4.09288
K375E	1	PMA+Doxycycline+LPS	170419	65.2756
WT	2	PMA+Doxycycline+LPS	170419	189.266
A352V	2	PMA+Doxycycline+LPS	170419	2013.53
L353P	2	PMA+Doxycycline+LPS	170419	1689.43
Q703K	2	PMA+Doxycycline+LPS	170419	63.7505
T952M	2	PMA+Doxycycline+LPS	170419	19.6111
K375E	2	PMA+Doxycycline+LPS	170419	101.336
WT	1	PMA+Doxycycline+LPS	170427	107.364
A352V	1	PMA+Doxycycline+LPS	170427	508.883
L353P	1	PMA+Doxycycline+LPS	170427	9.69743
Q703K	1	PMA+Doxycycline+LPS	170427	13.9609
T952M	1	PMA+Doxycycline+LPS	170427	12.1395
K375E	1	PMA+Doxycycline+LPS	170427	321.401
WT	2	PMA+Doxycycline+LPS	170427	8.8422
A352V	2	PMA+Doxycycline+LPS	170427	568.658
L353P	2	PMA+Doxycycline+LPS	170427	169.327
Q703K	2	PMA+Doxycycline+LPS	170427	14.3333
T952M	2	PMA+Doxycycline+LPS	170427	14.2435
K375E	2	PMA+Doxycycline+LPS	170427	6.53046
WT	1	PMA+Doxycycline+LPS	170621	29.7569
A352V	1	PMA+Doxycycline+LPS	170621	1123.31
L353P	1	PMA+Doxycycline+LPS	170621	416.119
Q703K	1	PMA+Doxycycline+LPS	170621	44.5842
T952M	1	PMA+Doxycycline+LPS	170621	20.335
K375E	1	PMA+Doxycycline+LPS	170621	14.8949
K568N	1	PMA+Doxycycline+LPS	170621	305.856
WT	2	PMA+Doxycycline+LPS	170621	24.1983
A352V	2	PMA+Doxycycline+LPS	170621	1108.17
L353P	2	PMA+Doxycycline+LPS	170621	427.996
Q703K	2	PMA+Doxycycline+LPS	170621	39.8292
T952M	2	PMA+Doxycycline+LPS	170621	17.3525
K375E	2	PMA+Doxycycline+LPS	170621	7.12062
K568N	2	PMA+Doxycycline+LPS	170621	315.728
WT	1	PMA+Doxycycline+LPS	171002	11.105
G767S	1	PMA+Doxycycline+LPS	171002	33.679
E311K	1	PMA+Doxycycline+LPS	171002	444.176
V262G	1	PMA+Doxycycline+LPS	171002	481.662
G301D	1	PMA+Doxycycline+LPS	171002	603.818
I313V	1	PMA+Doxycycline+LPS	171002	29.665
A439T	1	PMA+Doxycycline+LPS	171002	429.56
WT	2	PMA+Doxycycline+LPS	171002	9.221
G767S	2	PMA+Doxycycline+LPS	171002	37.667
E311K	2	PMA+Doxycycline+LPS	171002	437.495
V262G	2	PMA+Doxycycline+LPS	171002	586.065
G301D	2	PMA+Doxycycline+LPS	171002	663.837
I313V	2	PMA+Doxycycline+LPS	171002	26.546
A439T	2	PMA+Doxycycline+LPS	171002	522.16
WT	1	PMA+Doxycycline+LPS	171011	136.082
G767S	1	PMA+Doxycycline+LPS	171011	126.576
E311K	1	PMA+Doxycycline+LPS	171011	1063.48
V262G	1	PMA+Doxycycline+LPS	171011	646.161
G301D	1	PMA+Doxycycline+LPS	171011	947.437
I313V	1	PMA+Doxycycline+LPS	171011	199.637
A439T	1	PMA+Doxycycline+LPS	171011	1834.56
WT	2	PMA+Doxycycline+LPS	171011	203.896
G767S	2	PMA+Doxycycline+LPS	171011	238.98
E311K	2	PMA+Doxycycline+LPS	171011	692.272
V262G	2	PMA+Doxycycline+LPS	171011	581.64
G301D	2	PMA+Doxycycline+LPS	171011	847.516
I313V	2	PMA+Doxycycline+LPS	171011	217.398
A439T	2	PMA+Doxycycline+LPS	171011	2331.59
WT	1	PMA+Doxycycline+LPS	171030	38.5995
G767S	1	PMA+Doxycycline+LPS	171030	79.8701
E311K	1	PMA+Doxycycline+LPS	171030	768.837
G301D	1	PMA+Doxycycline+LPS	171030	987.153
WT	2	PMA+Doxycycline+LPS	171030	51.1244
G767S	2	PMA+Doxycycline+LPS	171030	121.577
E311K	2	PMA+Doxycycline+LPS	171030	744.993
G301D	2	PMA+Doxycycline+LPS	171030	889.934
WT	1	PMA+Doxycycline+LPS	171204	90.93
A439T	1	PMA+Doxycycline+LPS	171204	521.11
I313V	1	PMA+Doxycycline+LPS	171204	52.24
V262G	1	PMA+Doxycycline+LPS	171204	389.08
WT	2	PMA+Doxycycline+LPS	171204	81.79
A439T	2	PMA+Doxycycline+LPS	171204	530.63
I313V	2	PMA+Doxycycline+LPS	171204	161.05
V262G	2	PMA+Doxycycline+LPS	171204	359
WT	1	PMA+Doxycycline+LPS	171212	47.58
I313V	1	PMA+Doxycycline+LPS	171212	93.054
V262G	1	PMA+Doxycycline+LPS	171212	221.819
WT	2	PMA+Doxycycline+LPS	171212	156.508
I313V	2	PMA+Doxycycline+LPS	171212	146.888
V262G	2	PMA+Doxycycline+LPS	171212	284.038
WT	1	PMA+Doxycycline+LPS	171218	56.148
R168Q	1	PMA+Doxycycline+LPS	171218	110.296
I334V	1	PMA+Doxycycline+LPS	171218	539.757
E690K	1	PMA+Doxycycline+LPS	171218	375.094
M701T	1	PMA+Doxycycline+LPS	171218	188.105
G569R	1	PMA+Doxycycline+LPS	171218	770.996
Y859C	1	PMA+Doxycycline+LPS	171218	447.84
WT	2	PMA+Doxycycline+LPS	171218	31.145
R168Q	2	PMA+Doxycycline+LPS	171218	120.427
I334V	2	PMA+Doxycycline+LPS	171218	456.597
E690K	2	PMA+Doxycycline+LPS	171218	394.705
M701T	2	PMA+Doxycycline+LPS	171218	99.556
G569R	2	PMA+Doxycycline+LPS	171218	731.824
Y859C	2	PMA+Doxycycline+LPS	171218	669.293
WT	1	PMA+Doxycycline+LPS	180116	182.573
R168Q	1	PMA+Doxycycline+LPS	180116	222.444
I334V	1	PMA+Doxycycline+LPS	180116	657.679
E690K	1	PMA+Doxycycline+LPS	180116	210.19
M701T	1	PMA+Doxycycline+LPS	180116	94.3099
G569R	1	PMA+Doxycycline+LPS	180116	1121.66
Y859C	1	PMA+Doxycycline+LPS	180116	194.156
WT	2	PMA+Doxycycline+LPS	180116	319.425
R168Q	2	PMA+Doxycycline+LPS	180116	54.9729
I334V	2	PMA+Doxycycline+LPS	180116	581.552
E690K	2	PMA+Doxycycline+LPS	180116	235.218
M701T	2	PMA+Doxycycline+LPS	180116	85.6312
G569R	2	PMA+Doxycycline+LPS	180116	1197.87
Y859C	2	PMA+Doxycycline+LPS	180116	227.212
WT	1	PMA+Doxycycline+LPS	180122	152.44
R168Q	1	PMA+Doxycycline+LPS	180122	134.162
I334V	1	PMA+Doxycycline+LPS	180122	471.239
E690K	1	PMA+Doxycycline+LPS	180122	236.441
M701T	1	PMA+Doxycycline+LPS	180122	70.127
G569R	1	PMA+Doxycycline+LPS	180122	860.764
Y859C	1	PMA+Doxycycline+LPS	180122	354.86
WT	2	PMA+Doxycycline+LPS	180122	131.245
R168Q	2	PMA+Doxycycline+LPS	180122	211.393
I334V	2	PMA+Doxycycline+LPS	180122	475.606
E690K	2	PMA+Doxycycline+LPS	180122	337.035
M701T	2	PMA+Doxycycline+LPS	180122	73.528
G569R	2	PMA+Doxycycline+LPS	180122	933.856
Y859C	2	PMA+Doxycycline+LPS	180122	648.772
WT	1	PMA+Doxycycline+LPS	180129	31.668
R168Q	1	PMA+Doxycycline+LPS	180129	19.6404
I334V	1	PMA+Doxycycline+LPS	180129	255.373
E690K	1	PMA+Doxycycline+LPS	180129	188.309
M701T	1	PMA+Doxycycline+LPS	180129	68.67
G569R	1	PMA+Doxycycline+LPS	180129	946.978
Y859C	1	PMA+Doxycycline+LPS	180129	57.244
WT	2	PMA+Doxycycline+LPS	180129	21.898
R168Q	2	PMA+Doxycycline+LPS	180129	30.3296
I334V	2	PMA+Doxycycline+LPS	180129	261.051
E690K	2	PMA+Doxycycline+LPS	180129	172.444
M701T	2	PMA+Doxycycline+LPS	180129	49.207
G569R	2	PMA+Doxycycline+LPS	180129	922.193
Y859C	2	PMA+Doxycycline+LPS	180129	39.083
WT	1	PMA+Doxycycline+LPS	180212	204.319
T436N	1	PMA+Doxycycline+LPS	180212	1035.23
Y570C	1	PMA+Doxycycline+LPS	180212	2256.57
T348M	1	PMA+Doxycycline+LPS	180212	1046.16
A439V	1	PMA+Doxycycline+LPS	180212	680.835
WT	2	PMA+Doxycycline+LPS	180212	229.816
T436N	2	PMA+Doxycycline+LPS	180212	1103.88
Y570C	2	PMA+Doxycycline+LPS	180212	2091.69
T348M	2	PMA+Doxycycline+LPS	180212	801.468
A439V	2	PMA+Doxycycline+LPS	180212	765.988
WT	1	PMA+Doxycycline+LPS	180320	224.608
T436N	1	PMA+Doxycycline+LPS	180320	523.411
Y570C	1	PMA+Doxycycline+LPS	180320	1748.48
T348M	1	PMA+Doxycycline+LPS	180320	1126.82
A439V	1	PMA+Doxycycline+LPS	180320	934.342
Y859C	1	PMA+Doxycycline+LPS	180320	67.906
WT	2	PMA+Doxycycline+LPS	180320	279.993
T436N	2	PMA+Doxycycline+LPS	180320	556.499
Y570C	2	PMA+Doxycycline+LPS	180320	1784.36
T348M	2	PMA+Doxycycline+LPS	180320	1156.15
A439V	2	PMA+Doxycycline+LPS	180320	834.73
Y859C	2	PMA+Doxycycline+LPS	180320	46.6425
WT	1	PMA+Doxycycline+LPS	180327	517.343
T436N	1	PMA+Doxycycline+LPS	180327	386.799
Y570C	1	PMA+Doxycycline+LPS	180327	1127.55
T348M	1	PMA+Doxycycline+LPS	180327	969.821
A439V	1	PMA+Doxycycline+LPS	180327	599.241
Y859C	1	PMA+Doxycycline+LPS	180327	1016.75
WT	2	PMA+Doxycycline+LPS	180327	163.564
T436N	2	PMA+Doxycycline+LPS	180327	540.972
Y570C	2	PMA+Doxycycline+LPS	180327	1220.17
T348M	2	PMA+Doxycycline+LPS	180327	699.881
A439V	2	PMA+Doxycycline+LPS	180327	760.822
Y859C	2	PMA+Doxycycline+LPS	180327	569.68
WT	3	PMA+Doxycycline+LPS	180327	108.095
WT	3	PMA+Doxycycline+LPS	180327	119.961
WT	1	PMA+Doxycycline+LPS	180329	0
T436N	1	PMA+Doxycycline+LPS	180329	366.168
Y570C	1	PMA+Doxycycline+LPS	180329	1140.75
T348M	1	PMA+Doxycycline+LPS	180329	657.703
A439V	1	PMA+Doxycycline+LPS	180329	244.403
Y859C	1	PMA+Doxycycline+LPS	180329	111.298
WT	2	PMA+Doxycycline+LPS	180329	0
T436N	2	PMA+Doxycycline+LPS	180329	451.827
Y570C	2	PMA+Doxycycline+LPS	180329	1108.46
T348M	2	PMA+Doxycycline+LPS	180329	476.088
A439V	2	PMA+Doxycycline+LPS	180329	641.752
Y859C	2	PMA+Doxycycline+LPS	180329	105.565
WT	3	PMA+Doxycycline+LPS	180329	102.398
WT	3	PMA+Doxycycline+LPS	180329	59.1051
WT	1	PMA+Doxycycline+LPS	180905	54.9774
V198M	1	PMA+Doxycycline+LPS	180905	13.0947
Y859C	1	PMA+Doxycycline+LPS	180905	109.724
D303N	1	PMA+Doxycycline+LPS	180905	220.868
D303H	1	PMA+Doxycycline+LPS	180905	237.651
WT	2	PMA+Doxycycline+LPS	180905	56.7776
V198M	2	PMA+Doxycycline+LPS	180905	50.4723
Y859C	2	PMA+Doxycycline+LPS	180905	90.2331
D303N	2	PMA+Doxycycline+LPS	180905	216.409
D303H	2	PMA+Doxycycline+LPS	180905	188.408
WT	3	PMA+Doxycycline+LPS	180905	18.3127
WT	3	PMA+Doxycycline+LPS	180905	11.797
WT	1	PMA+Doxycycline+LPS	181015	217.951
V198M	1	PMA+Doxycycline+LPS	181015	261.604
Y859C	1	PMA+Doxycycline+LPS	181015	258.207
D303N	1	PMA+Doxycycline+LPS	181015	1700.76
D303H	1	PMA+Doxycycline+LPS	181015	2231.71
K568N	1	PMA+Doxycycline+LPS	181015	3039.97
K375E	1	PMA+Doxycycline+LPS	181015	461.783
WT	2	PMA+Doxycycline+LPS	181015	261.765
V198M	2	PMA+Doxycycline+LPS	181015	192.733
Y859C	2	PMA+Doxycycline+LPS	181015	285.522
D303N	2	PMA+Doxycycline+LPS	181015	1289.71
D303H	2	PMA+Doxycycline+LPS	181015	2569.51
K568N	2	PMA+Doxycycline+LPS	181015	2956.63
K375E	2	PMA+Doxycycline+LPS	181015	528.249
WT	3	PMA+Doxycycline+LPS	181015	397.975
WT	3	PMA+Doxycycline+LPS	181015	266.415
WT	1	PMA+Doxycycline+LPS	181024	373.498
V198M	1	PMA+Doxycycline+LPS	181024	319.2
Y859C	1	PMA+Doxycycline+LPS	181024	440.373
D303N	1	PMA+Doxycycline+LPS	181024	1375.07
D303H	1	PMA+Doxycycline+LPS	181024	1733.3
K568N	1	PMA+Doxycycline+LPS	181024	1583.33
K375E	1	PMA+Doxycycline+LPS	181024	27.795
WT	2	PMA+Doxycycline+LPS	181024	360.852
V198M	2	PMA+Doxycycline+LPS	181024	353.65
Y859C	2	PMA+Doxycycline+LPS	181024	289.212
D303N	2	PMA+Doxycycline+LPS	181024	1447.88
D303H	2	PMA+Doxycycline+LPS	181024	1818
K568N	2	PMA+Doxycycline+LPS	181024	1850.94
K375E	2	PMA+Doxycycline+LPS	181024	28.3023
WT	3	PMA+Doxycycline+LPS	181024	691.26
WT	3	PMA+Doxycycline+LPS	181024	442.198
WT	1	PMA+Doxycycline+LPS	181105	505.819
V198M	1	PMA+Doxycycline+LPS	181105	662.253
Y859C	1	PMA+Doxycycline+LPS	181105	348.235
D303N	1	PMA+Doxycycline+LPS	181105	1539.94
D303H	1	PMA+Doxycycline+LPS	181105	2071.3
K568N	1	PMA+Doxycycline+LPS	181105	372.043
K375E	1	PMA+Doxycycline+LPS	181105	501.151
WT	2	PMA+Doxycycline+LPS	181105	631.273
V198M	2	PMA+Doxycycline+LPS	181105	1065.57
Y859C	2	PMA+Doxycycline+LPS	181105	350.489
D303N	2	PMA+Doxycycline+LPS	181105	1878.95
D303H	2	PMA+Doxycycline+LPS	181105	1766.28
K568N	2	PMA+Doxycycline+LPS	181105	374.844
K375E	2	PMA+Doxycycline+LPS	181105	717.196
WT	3	PMA+Doxycycline+LPS	181105	491.642
WT	3	PMA+Doxycycline+LPS	181105	730.915
WT	1	PMA+Doxycycline+LPS	181114	477.688
V198M	1	PMA+Doxycycline+LPS	181114	574.616
Y859C	1	PMA+Doxycycline+LPS	181114	0
D303N	1	PMA+Doxycycline+LPS	181114	1107.8
D303H	1	PMA+Doxycycline+LPS	181114	1017.28
K568N	1	PMA+Doxycycline+LPS	181114	1544.72
K375E	1	PMA+Doxycycline+LPS	181114	454.894
WT	2	PMA+Doxycycline+LPS	181114	127.772
V198M	2	PMA+Doxycycline+LPS	181114	509.028
Y859C	2	PMA+Doxycycline+LPS	181114	0
D303N	2	PMA+Doxycycline+LPS	181114	1301.45
D303H	2	PMA+Doxycycline+LPS	181114	1102.17
K568N	2	PMA+Doxycycline+LPS	181114	1485.25
K375E	2	PMA+Doxycycline+LPS	181114	619.042
WT	3	PMA+Doxycycline+LPS	181114	330.047
WT	3	PMA+Doxycycline+LPS	181114	230.28
WT	1	PMA+Doxycycline+LPS	190813	72.5951
Q703K	1	PMA+Doxycycline+LPS	190813	81.988
L353P	1	PMA+Doxycycline+LPS	190813	280.368
WT	2	PMA+Doxycycline+LPS	190813	120.819
Q703K	2	PMA+Doxycycline+LPS	190813	96.7196
L353P	2	PMA+Doxycycline+LPS	190813	389.44
WT	1	PMA+Doxycycline+LPS	190822	54.7224
Q703K	1	PMA+Doxycycline+LPS	190822	196.056
L353P	1	PMA+Doxycycline+LPS	190822	483.094
WT	2	PMA+Doxycycline+LPS	190822	164.412
Q703K	2	PMA+Doxycycline+LPS	190822	239.314
L353P	2	PMA+Doxycycline+LPS	190822	491.894
WT	1	PMA+Doxycycline+LPS	190926	17.0154
Q703K	1	PMA+Doxycycline+LPS	190926	18.4745
L353P	1	PMA+Doxycycline+LPS	190926	196.017
WT	2	PMA+Doxycycline+LPS	190926	26.4718
Q703K	2	PMA+Doxycycline+LPS	190926	21.6663
L353P	2	PMA+Doxycycline+LPS	190926	795.865
WT	1	PMA+Doxycycline+LPS	190930	0
Q703K	1	PMA+Doxycycline+LPS	190930	0
L353P	1	PMA+Doxycycline+LPS	190930	0
WT	2	PMA+Doxycycline+LPS	190930	0
Q703K	2	PMA+Doxycycline+LPS	190930	0
L353P	2	PMA+Doxycycline+LPS	190930	0
WT	1	PMA+Doxycycline+LPS	191003	111.14
Q703K	1	PMA+Doxycycline+LPS	191003	310.498
L353P	1	PMA+Doxycycline+LPS	191003	408.002
WT	2	PMA+Doxycycline+LPS	191003	57.5981
Q703K	2	PMA+Doxycycline+LPS	191003	446.116
L353P	2	PMA+Doxycycline+LPS	191003	280.111
WT	1	PMA+Doxycycline+LPS	200610	175.245
A75V	1	PMA+Doxycycline+LPS	200610	536.473
E567G	1	PMA+Doxycycline+LPS	200610	2349.3
S726G	1	PMA+Doxycycline+LPS	200610	177.081
S896P	1	PMA+Doxycycline+LPS	200610	193.714
WT	2	PMA+Doxycycline+LPS	200610	308.667
A75V	2	PMA+Doxycycline+LPS	200610	47.4419
E567G	2	PMA+Doxycycline+LPS	200610	2419.81
S726G	2	PMA+Doxycycline+LPS	200610	66.9592
S896P	2	PMA+Doxycycline+LPS	200610	1277.34
WT	3	PMA+Doxycycline+LPS	200610	289.578
WT	3	PMA+Doxycycline+LPS	200610	56.3111
WT	1	PMA+Doxycycline+LPS	200615	38.9779
A75V	1	PMA+Doxycycline+LPS	200615	70.1285
E567G	1	PMA+Doxycycline+LPS	200615	2856.59
S726G	1	PMA+Doxycycline+LPS	200615	53.3133
S896P	1	PMA+Doxycycline+LPS	200615	153.842
WT	2	PMA+Doxycycline+LPS	200615	1234.79
A75V	2	PMA+Doxycycline+LPS	200615	59.2087
E567G	2	PMA+Doxycycline+LPS	200615	2936.06
S726G	2	PMA+Doxycycline+LPS	200615	64.0088
S896P	2	PMA+Doxycycline+LPS	200615	323.565
WT	3	PMA+Doxycycline+LPS	200615	103.357
WT	3	PMA+Doxycycline+LPS	200615	294.065
WT	1	PMA+Doxycycline+LPS	200622	4197.57
A75V	1	PMA+Doxycycline+LPS	200622	337.563
E567G	1	PMA+Doxycycline+LPS	200622	2883.37
S726G	1	PMA+Doxycycline+LPS	200622	595.631
S896P	1	PMA+Doxycycline+LPS	200622	877.437
WT	2	PMA+Doxycycline+LPS	200622	1174.36
A75V	2	PMA+Doxycycline+LPS	200622	1475.66
E567G	2	PMA+Doxycycline+LPS	200622	3744.05
S726G	2	PMA+Doxycycline+LPS	200622	537.697
S896P	2	PMA+Doxycycline+LPS	200622	1129.24
WT	3	PMA+Doxycycline+LPS	200622	670.523
WT	3	PMA+Doxycycline+LPS	200622	244.058
WT	1	PMA+Doxycycline+LPS	200706	338.342
A439T	1	PMA+Doxycycline+LPS	200706	1502.35
E311K	1	PMA+Doxycycline+LPS	200706	2076.31
G301D	1	PMA+Doxycycline+LPS	200706	3030.64
G767S	1	PMA+Doxycycline+LPS	200706	602.357
L353P	1	PMA+Doxycycline+LPS	200706	1667.48
T436N	1	PMA+Doxycycline+LPS	200706	1552.68
WT	2	PMA+Doxycycline+LPS	200706	227.23
A439T	2	PMA+Doxycycline+LPS	200706	1859.12
E311K	2	PMA+Doxycycline+LPS	200706	1966.02
G301D	2	PMA+Doxycycline+LPS	200706	2808.26
G767S	2	PMA+Doxycycline+LPS	200706	1240.94
L353P	2	PMA+Doxycycline+LPS	200706	1004.08
T436N	2	PMA+Doxycycline+LPS	200706	2020.25
WT	1	PMA+Doxycycline+LPS	200708	281.955
A439T	1	PMA+Doxycycline+LPS	200708	2093.25
E311K	1	PMA+Doxycycline+LPS	200708	1818.64
G301D	1	PMA+Doxycycline+LPS	200708	1695.87
G767S	1	PMA+Doxycycline+LPS	200708	251.424
L353P	1	PMA+Doxycycline+LPS	200708	904.375
T436N	1	PMA+Doxycycline+LPS	200708	1140.72
WT	2	PMA+Doxycycline+LPS	200708	369.467
A439T	2	PMA+Doxycycline+LPS	200708	1964.9
E311K	2	PMA+Doxycycline+LPS	200708	2075.22
G301D	2	PMA+Doxycycline+LPS	200708	1333.04
G767S	2	PMA+Doxycycline+LPS	200708	1277.7
L353P	2	PMA+Doxycycline+LPS	200708	1115.19
T436N	2	PMA+Doxycycline+LPS	200708	1045.79
WT	1	PMA+Doxycycline+LPS	200715	491.447
A439T	1	PMA+Doxycycline+LPS	200715	1895.48
E311K	1	PMA+Doxycycline+LPS	200715	1487.25
G301D	1	PMA+Doxycycline+LPS	200715	1999.15
G767S	1	PMA+Doxycycline+LPS	200715	966.086
T436N	1	PMA+Doxycycline+LPS	200715	1311.01
WT	2	PMA+Doxycycline+LPS	200715	412.462
A439T	2	PMA+Doxycycline+LPS	200715	1473.64
E311K	2	PMA+Doxycycline+LPS	200715	1422.41
G301D	2	PMA+Doxycycline+LPS	200715	2115.91
G767S	2	PMA+Doxycycline+LPS	200715	872.9
T436N	2	PMA+Doxycycline+LPS	200715	1507.22
WT	1	PMA+Doxycycline+LPS	200812	219.911
A75V	1	PMA+Doxycycline+LPS	200812	331.925
E567G	1	PMA+Doxycycline+LPS	200812	2721.45
S726G	1	PMA+Doxycycline+LPS	200812	305.029
S896P	1	PMA+Doxycycline+LPS	200812	401.723
WT	2	PMA+Doxycycline+LPS	200812	493.026
A75V	2	PMA+Doxycycline+LPS	200812	381.92
E567G	2	PMA+Doxycycline+LPS	200812	2650.01
S726G	2	PMA+Doxycycline+LPS	200812	476.327
S896P	2	PMA+Doxycycline+LPS	200812	548.925
WT	1	PMA+Doxycycline+LPS	200825	269.577
S726G	1	PMA+Doxycycline+LPS	200825	138.683
S896P	1	PMA+Doxycycline+LPS	200825	138.255
WT	2	PMA+Doxycycline+LPS	200825	105.398
S726G	2	PMA+Doxycycline+LPS	200825	245.03
S896P	2	PMA+Doxycycline+LPS	200825	265.392
WT	1	PMA+Doxycycline+LPS	200827	10.1887
S896P	1	PMA+Doxycycline+LPS	200827	12.292
WT	2	PMA+Doxycycline+LPS	200827	9.76454
S896P	2	PMA+Doxycycline+LPS	200827	10.0018
WT	1	PMA+Doxycycline+LPS	200903	276.114
E525K	1	PMA+Doxycycline+LPS	200903	404.432
R260W	1	PMA+Doxycycline+LPS	200903	421.228
Q703K	1	PMA+Doxycycline+LPS	200903	238.168
T952M	1	PMA+Doxycycline+LPS	200903	978.722
K565E	1	PMA+Doxycycline+LPS	200903	1073.95
L353P	1	PMA+Doxycycline+LPS	200903	375.577
WT	2	PMA+Doxycycline+LPS	200903	255.966
E525K	2	PMA+Doxycycline+LPS	200903	395.292
R260W	2	PMA+Doxycycline+LPS	200903	1072.29
Q703K	2	PMA+Doxycycline+LPS	200903	63.5076
T952M	2	PMA+Doxycycline+LPS	200903	114.846
K565E	2	PMA+Doxycycline+LPS	200903	956.381
L353P	2	PMA+Doxycycline+LPS	200903	994.869
WT	1	PMA+Doxycycline+LPS	200907	56.5982
E525K	1	PMA+Doxycycline+LPS	200907	1138.9
R260W	1	PMA+Doxycycline+LPS	200907	654.666
Q703K	1	PMA+Doxycycline+LPS	200907	15.7875
T952M	1	PMA+Doxycycline+LPS	200907	334.019
K565E	1	PMA+Doxycycline+LPS	200907	2022.89
L353P	1	PMA+Doxycycline+LPS	200907	852.316
WT	2	PMA+Doxycycline+LPS	200907	924.14
E525K	2	PMA+Doxycycline+LPS	200907	939.879
R260W	2	PMA+Doxycycline+LPS	200907	891.225
Q703K	2	PMA+Doxycycline+LPS	200907	308.966
T952M	2	PMA+Doxycycline+LPS	200907	565.997
K565E	2	PMA+Doxycycline+LPS	200907	1894.6
L353P	2	PMA+Doxycycline+LPS	200907	4154.62
WT	1	PMA+Doxycycline+LPS	200914	394.143
E525K	1	PMA+Doxycycline+LPS	200914	404.973
R260W	1	PMA+Doxycycline+LPS	200914	157.952
Q703K	1	PMA+Doxycycline+LPS	200914	269.007
T952M	1	PMA+Doxycycline+LPS	200914	185.343
K565E	1	PMA+Doxycycline+LPS	200914	838.994
L353P	1	PMA+Doxycycline+LPS	200914	379.377
WT	2	PMA+Doxycycline+LPS	200914	144.703
E525K	2	PMA+Doxycycline+LPS	200914	345.702
R260W	2	PMA+Doxycycline+LPS	200914	151.08
Q703K	2	PMA+Doxycycline+LPS	200914	123.682
T952M	2	PMA+Doxycycline+LPS	200914	182.941
K565E	2	PMA+Doxycycline+LPS	200914	994.555
L353P	2	PMA+Doxycycline+LPS	200914	313.29
WT	1	PMA+Doxycycline+LPS	200930	192.967
E525K	1	PMA+Doxycycline+LPS	200930	900.567
R260W	1	PMA+Doxycycline+LPS	200930	995.4
Q703K	1	PMA+Doxycycline+LPS	200930	258.906
T952M	1	PMA+Doxycycline+LPS	200930	136.564
K565E	1	PMA+Doxycycline+LPS	200930	2114.75
L353P	1	PMA+Doxycycline+LPS	200930	513.625
WT	2	PMA+Doxycycline+LPS	200930	234.477
E525K	2	PMA+Doxycycline+LPS	200930	1003.73
R260W	2	PMA+Doxycycline+LPS	200930	1083.19
Q703K	2	PMA+Doxycycline+LPS	200930	228.975
T952M	2	PMA+Doxycycline+LPS	200930	76.8897
K565E	2	PMA+Doxycycline+LPS	200930	1904.9
L353P	2	PMA+Doxycycline+LPS	200930	567.283
WT	1	PMA+Doxycycline+LPS	201005	566.973
E525K	1	PMA+Doxycycline+LPS	201005	543.523
R260W	1	PMA+Doxycycline+LPS	201005	657.642
Q703K	1	PMA+Doxycycline+LPS	201005	411.87
T952M	1	PMA+Doxycycline+LPS	201005	186.786
K565E	1	PMA+Doxycycline+LPS	201005	2057.32
L353P	1	PMA+Doxycycline+LPS	201005	481.86
WT	2	PMA+Doxycycline+LPS	201005	658.785
E525K	2	PMA+Doxycycline+LPS	201005	647.421
R260W	2	PMA+Doxycycline+LPS	201005	602.277
Q703K	2	PMA+Doxycycline+LPS	201005	109.394
T952M	2	PMA+Doxycycline+LPS	201005	693.467
K565E	2	PMA+Doxycycline+LPS	201005	1788.12
L353P	2	PMA+Doxycycline+LPS	201005	320.423
WT	1	PMA+Doxycycline+LPS	201012	419.838
E525K	1	PMA+Doxycycline+LPS	201012	861.498
R260W	1	PMA+Doxycycline+LPS	201012	794.452
Q703K	1	PMA+Doxycycline+LPS	201012	143.701
T952M	1	PMA+Doxycycline+LPS	201012	718.379
K565E	1	PMA+Doxycycline+LPS	201012	1556.91
L353P	1	PMA+Doxycycline+LPS	201012	380.918
WT	2	PMA+Doxycycline+LPS	201012	487.598
E525K	2	PMA+Doxycycline+LPS	201012	809.865
R260W	2	PMA+Doxycycline+LPS	201012	885.109
Q703K	2	PMA+Doxycycline+LPS	201012	490.422
T952M	2	PMA+Doxycycline+LPS	201012	306.677
K565E	2	PMA+Doxycycline+LPS	201012	1672.27
L353P	2	PMA+Doxycycline+LPS	201012	559.154
WT	1	PMA+Doxycycline+LPS	201019	11.6185
E525K	1	PMA+Doxycycline+LPS	201019	279.38
R260W	1	PMA+Doxycycline+LPS	201019	491.23
Q703K	1	PMA+Doxycycline+LPS	201019	1223.16
T952M	1	PMA+Doxycycline+LPS	201019	35.9293
K565E	1	PMA+Doxycycline+LPS	201019	1118.32
L353P	1	PMA+Doxycycline+LPS	201019	318.613
WT	2	PMA+Doxycycline+LPS	201019	22.4768
E525K	2	PMA+Doxycycline+LPS	201019	404.58
R260W	2	PMA+Doxycycline+LPS	201019	213.748
Q703K	2	PMA+Doxycycline+LPS	201019	100.414
T952M	2	PMA+Doxycycline+LPS	201019	456.414
K565E	2	PMA+Doxycycline+LPS	201019	1397.42
L353P	2	PMA+Doxycycline+LPS	201019	668.306
WT	1	PMA+Doxycycline+LPS	201109	1141.78
E525K	1	PMA+Doxycycline+LPS	201109	338.602
R260W	1	PMA+Doxycycline+LPS	201109	217.581
Q703K	1	PMA+Doxycycline+LPS	201109	48.2022
L353P	1	PMA+Doxycycline+LPS	201109	434.858
WT	2	PMA+Doxycycline+LPS	201109	586.111
E525K	2	PMA+Doxycycline+LPS	201109	304.315
R260W	2	PMA+Doxycycline+LPS	201109	167.676
Q703K	2	PMA+Doxycycline+LPS	201109	84.7792
L353P	2	PMA+Doxycycline+LPS	201109	621.455
WT	3	PMA+Doxycycline+LPS	201109	333.46
WT	3	PMA+Doxycycline+LPS	201109	326.335
WT	1	PMA+Doxycycline+LPS	210126	132.794
L1016F	1	PMA+Doxycycline+LPS	210126	223.671
S726G/S896P	1	PMA+Doxycycline+LPS	210126	219.072
E525K	1	PMA+Doxycycline+LPS	210126	476.716
R260W	1	PMA+Doxycycline+LPS	210126	365.509
WT	2	PMA+Doxycycline+LPS	210126	46.9297
L1016F	2	PMA+Doxycycline+LPS	210126	80.3455
S726G/S896P	2	PMA+Doxycycline+LPS	210126	158.783
E525K	2	PMA+Doxycycline+LPS	210126	682.289
R260W	2	PMA+Doxycycline+LPS	210126	373.777
WT	1	PMA+Doxycycline+LPS	210209	564.058
L1016F	1	PMA+Doxycycline+LPS	210209	515.02
S726G/S896P	1	PMA+Doxycycline+LPS	210209	386.697
E525K	1	PMA+Doxycycline+LPS	210209	2310.59
R260W	1	PMA+Doxycycline+LPS	210209	1455.32
WT	2	PMA+Doxycycline+LPS	210209	427.076
L1016F	2	PMA+Doxycycline+LPS	210209	288.145
S726G/S896P	2	PMA+Doxycycline+LPS	210209	1275.49
E525K	2	PMA+Doxycycline+LPS	210209	2025.87
R260W	2	PMA+Doxycycline+LPS	210209	1412.2
WT	1	PMA+Doxycycline+LPS	210218	193.323
L1016F	1	PMA+Doxycycline+LPS	210218	25.3037
S726G/S896P	1	PMA+Doxycycline+LPS	210218	127.947
E525K	1	PMA+Doxycycline+LPS	210218	402.941
R260W	1	PMA+Doxycycline+LPS	210218	381.087
WT	2	PMA+Doxycycline+LPS	210218	249.66
L1016F	2	PMA+Doxycycline+LPS	210218	24.1736
S726G/S896P	2	PMA+Doxycycline+LPS	210218	446.743
E525K	2	PMA+Doxycycline+LPS	210218	439.128
R260W	2	PMA+Doxycycline+LPS	210218	530.063
WT	1	PMA+Doxycycline+LPS	210309	32.2328
E525K	1	PMA+Doxycycline+LPS	210309	332.217
R260W	1	PMA+Doxycycline+LPS	210309	298.535
WT	2	PMA+Doxycycline+LPS	210309	27.1982
E525K	2	PMA+Doxycycline+LPS	210309	308.912
R260W	2	PMA+Doxycycline+LPS	210309	357.795
WT	3	PMA+Doxycycline+LPS	210309	60.3251
WT	3	PMA+Doxycycline+LPS	210309	162.39
WT	1	PMA+Doxycycline+LPS	210323	247.149
E525K	1	PMA+Doxycycline+LPS	210323	1748.76
R260W	1	PMA+Doxycycline+LPS	210323	1427.49
WT	2	PMA+Doxycycline+LPS	210323	99.8489
E525K	2	PMA+Doxycycline+LPS	210323	1629.38
R260W	2	PMA+Doxycycline+LPS	210323	2886.54
WT	3	PMA+Doxycycline+LPS	210323	518.863
WT	3	PMA+Doxycycline+LPS	210323	715.238
WT	1	PMA+Doxycycline+LPS	210330	330.911
E525K	1	PMA+Doxycycline+LPS	210330	222.776
R260W	1	PMA+Doxycycline+LPS	210330	283.896
WT	2	PMA+Doxycycline+LPS	210330	17.1646
E525K	2	PMA+Doxycycline+LPS	210330	528.132
R260W	2	PMA+Doxycycline+LPS	210330	103.321
WT	3	PMA+Doxycycline+LPS	210330	255.351
WT	3	PMA+Doxycycline+LPS	210330	115.026

## Sheet: ILb_PMA+Dox+Nigericin
Genotype	Replicate	Treatment	Experiment	Ilb
WT	1	PMA+Doxycycline+Nigericin	161220	91.2267
K375E	1	PMA+Doxycycline+Nigericin	161220	95.2243
WT	2	PMA+Doxycycline+Nigericin	161220	122.904
K375E	2	PMA+Doxycycline+Nigericin	161220	68.2151
WT	1	PMA+Doxycycline+Nigericin	170419	470.899
A352V	1	PMA+Doxycycline+Nigericin	170419	885.715
L353P	1	PMA+Doxycycline+Nigericin	170419	1679.95
Q703K	1	PMA+Doxycycline+Nigericin	170419	62.7135
T952M	1	PMA+Doxycycline+Nigericin	170419	3.86151
K375E	1	PMA+Doxycycline+Nigericin	170419	49.0489
WT	2	PMA+Doxycycline+Nigericin	170419	152.169
A352V	2	PMA+Doxycycline+Nigericin	170419	815.737
L353P	2	PMA+Doxycycline+Nigericin	170419	1734.9
Q703K	2	PMA+Doxycycline+Nigericin	170419	64.5641
T952M	2	PMA+Doxycycline+Nigericin	170419	1.86014
K375E	2	PMA+Doxycycline+Nigericin	170419	57.8386
WT	1	PMA+Doxycycline+Nigericin	170427	15.5953
A352V	1	PMA+Doxycycline+Nigericin	170427	37.2246
L353P	1	PMA+Doxycycline+Nigericin	170427	16.756
Q703K	1	PMA+Doxycycline+Nigericin	170427	13.1057
T952M	1	PMA+Doxycycline+Nigericin	170427	7.04483
K375E	1	PMA+Doxycycline+Nigericin	170427	5.27682
WT	2	PMA+Doxycycline+Nigericin	170427	13.3867
A352V	2	PMA+Doxycycline+Nigericin	170427	29.0337
L353P	2	PMA+Doxycycline+Nigericin	170427	28.1061
Q703K	2	PMA+Doxycycline+Nigericin	170427	12.9773
T952M	2	PMA+Doxycycline+Nigericin	170427	7.07059
K375E	2	PMA+Doxycycline+Nigericin	170427	3.27557
WT	1	PMA+Doxycycline+Nigericin	170621	196.909
A352V	1	PMA+Doxycycline+Nigericin	170621	328.495
L353P	1	PMA+Doxycycline+Nigericin	170621	60.2659
Q703K	1	PMA+Doxycycline+Nigericin	170621	65.7678
T952M	1	PMA+Doxycycline+Nigericin	170621	37.8666
K375E	1	PMA+Doxycycline+Nigericin	170621	29.0557
K568N	1	PMA+Doxycycline+Nigericin	170621	177.47
WT	2	PMA+Doxycycline+Nigericin	170621	168.456
A352V	2	PMA+Doxycycline+Nigericin	170621	333.128
L353P	2	PMA+Doxycycline+Nigericin	170621	55.4219
Q703K	2	PMA+Doxycycline+Nigericin	170621	72.879
T952M	2	PMA+Doxycycline+Nigericin	170621	21.9411
K375E	2	PMA+Doxycycline+Nigericin	170621	29.5865
K568N	2	PMA+Doxycycline+Nigericin	170621	229.668
WT	1	PMA+Doxycycline+Nigericin	171002	9.639
G767S	1	PMA+Doxycycline+Nigericin	171002	51.214
E311K	1	PMA+Doxycycline+Nigericin	171002	173.826
V262G	1	PMA+Doxycycline+Nigericin	171002	51.214
G301D	1	PMA+Doxycycline+Nigericin	171002	62.358
I313V	1	PMA+Doxycycline+Nigericin	171002	51.395
A439T	1	PMA+Doxycycline+Nigericin	171002	218.113
WT	2	PMA+Doxycycline+Nigericin	171002	10.546
G767S	2	PMA+Doxycycline+Nigericin	171002	37.608
E311K	2	PMA+Doxycycline+Nigericin	171002	142.375
V262G	2	PMA+Doxycycline+Nigericin	171002	74.168
G301D	2	PMA+Doxycycline+Nigericin	171002	74.963
I313V	2	PMA+Doxycycline+Nigericin	171002	38.767
A439T	2	PMA+Doxycycline+Nigericin	171002	263.536
WT	1	PMA+Doxycycline+Nigericin	171011	45.06
G767S	1	PMA+Doxycycline+Nigericin	171011	81.466
E311K	1	PMA+Doxycycline+Nigericin	171011	236.96
V262G	1	PMA+Doxycycline+Nigericin	171011	54.428
G301D	1	PMA+Doxycycline+Nigericin	171011	111.212
I313V	1	PMA+Doxycycline+Nigericin	171011	171.828
A439T	1	PMA+Doxycycline+Nigericin	171011	1233.35
WT	2	PMA+Doxycycline+Nigericin	171011	38.095
G767S	2	PMA+Doxycycline+Nigericin	171011	63.314
E311K	2	PMA+Doxycycline+Nigericin	171011	140.212
V262G	2	PMA+Doxycycline+Nigericin	171011	97.799
G301D	2	PMA+Doxycycline+Nigericin	171011	101.333
I313V	2	PMA+Doxycycline+Nigericin	171011	158.218
A439T	2	PMA+Doxycycline+Nigericin	171011	1216.84
WT	1	PMA+Doxycycline+Nigericin	171030	18.8974
G767S	1	PMA+Doxycycline+Nigericin	171030	150.36
E311K	1	PMA+Doxycycline+Nigericin	171030	195.776
G301D	1	PMA+Doxycycline+Nigericin	171030	82.392
WT	2	PMA+Doxycycline+Nigericin	171030	18.1158
G767S	2	PMA+Doxycycline+Nigericin	171030	108.668
E311K	2	PMA+Doxycycline+Nigericin	171030	173.001
G301D	2	PMA+Doxycycline+Nigericin	171030	79.8701
WT	1	PMA+Doxycycline+Nigericin	171204	75.6
A439T	1	PMA+Doxycycline+Nigericin	171204	227.36
I313V	1	PMA+Doxycycline+Nigericin	171204	53.29
V262G	1	PMA+Doxycycline+Nigericin	171204	47.82
WT	2	PMA+Doxycycline+Nigericin	171204	89.39
A439T	2	PMA+Doxycycline+Nigericin	171204	159.69
I313V	2	PMA+Doxycycline+Nigericin	171204	72.68
V262G	2	PMA+Doxycycline+Nigericin	171204	35.69
WT	1	PMA+Doxycycline+Nigericin	171212	31.702
I313V	1	PMA+Doxycycline+Nigericin	171212	35.59
V262G	1	PMA+Doxycycline+Nigericin	171212	26.4062
WT	2	PMA+Doxycycline+Nigericin	171212	35.158
I313V	2	PMA+Doxycycline+Nigericin	171212	45.419
V262G	2	PMA+Doxycycline+Nigericin	171212	31.3357
WT	1	PMA+Doxycycline+Nigericin	171218	16.689
R168Q	1	PMA+Doxycycline+Nigericin	171218	109.134
I334V	1	PMA+Doxycycline+Nigericin	171218	258.546
E690K	1	PMA+Doxycycline+Nigericin	171218	204.978
M701T	1	PMA+Doxycycline+Nigericin	171218	127.128
G569R	1	PMA+Doxycycline+Nigericin	171218	134.534
Y859C	1	PMA+Doxycycline+Nigericin	171218	213.586
WT	2	PMA+Doxycycline+Nigericin	171218	26.684
R168Q	2	PMA+Doxycycline+Nigericin	171218	96.4586
I334V	2	PMA+Doxycycline+Nigericin	171218	256.139
E690K	2	PMA+Doxycycline+Nigericin	171218	281.83
M701T	2	PMA+Doxycycline+Nigericin	171218	91.043
G569R	2	PMA+Doxycycline+Nigericin	171218	109.604
Y859C	2	PMA+Doxycycline+Nigericin	171218	181.333
WT	1	PMA+Doxycycline+Nigericin	180116	320.04
R168Q	1	PMA+Doxycycline+Nigericin	180116	82.2915
I334V	1	PMA+Doxycycline+Nigericin	180116	432.051
E690K	1	PMA+Doxycycline+Nigericin	180116	268.967
M701T	1	PMA+Doxycycline+Nigericin	180116	63.5993
G569R	1	PMA+Doxycycline+Nigericin	180116	299.796
Y859C	1	PMA+Doxycycline+Nigericin	180116	137.075
WT	2	PMA+Doxycycline+Nigericin	180116	277.173
R168Q	2	PMA+Doxycycline+Nigericin	180116	87.6565
I334V	2	PMA+Doxycycline+Nigericin	180116	573.398
E690K	2	PMA+Doxycycline+Nigericin	180116	261.034
M701T	2	PMA+Doxycycline+Nigericin	180116	44.3909
G569R	2	PMA+Doxycycline+Nigericin	180116	262.234
Y859C	2	PMA+Doxycycline+Nigericin	180116	147.24
WT	1	PMA+Doxycycline+Nigericin	180122	70.245
R168Q	1	PMA+Doxycycline+Nigericin	180122	125.977
I334V	1	PMA+Doxycycline+Nigericin	180122	176.241
E690K	1	PMA+Doxycycline+Nigericin	180122	99.1533
M701T	1	PMA+Doxycycline+Nigericin	180122	38.107
G569R	1	PMA+Doxycycline+Nigericin	180122	117.231
Y859C	1	PMA+Doxycycline+Nigericin	180122	48.062
WT	2	PMA+Doxycycline+Nigericin	180122	53.495
R168Q	2	PMA+Doxycycline+Nigericin	180122	154.543
I334V	2	PMA+Doxycycline+Nigericin	180122	214.388
E690K	2	PMA+Doxycycline+Nigericin	180122	131.959
M701T	2	PMA+Doxycycline+Nigericin	180122	25.246
G569R	2	PMA+Doxycycline+Nigericin	180122	93.765
Y859C	2	PMA+Doxycycline+Nigericin	180122	100.09
WT	1	PMA+Doxycycline+Nigericin	180129	64.834
R168Q	1	PMA+Doxycycline+Nigericin	180129	83.578
I334V	1	PMA+Doxycycline+Nigericin	180129	187.622
E690K	1	PMA+Doxycycline+Nigericin	180129	230.018
M701T	1	PMA+Doxycycline+Nigericin	180129	118.026
G569R	1	PMA+Doxycycline+Nigericin	180129	159.457
Y859C	1	PMA+Doxycycline+Nigericin	180129	82.531
WT	2	PMA+Doxycycline+Nigericin	180129	97.182
R168Q	2	PMA+Doxycycline+Nigericin	180129	59.4155
I334V	2	PMA+Doxycycline+Nigericin	180129	166.535
E690K	2	PMA+Doxycycline+Nigericin	180129	219.662
M701T	2	PMA+Doxycycline+Nigericin	180129	121.343
G569R	2	PMA+Doxycycline+Nigericin	180129	184.119
Y859C	2	PMA+Doxycycline+Nigericin	180129	132.842
WT	1	PMA+Doxycycline+Nigericin	180212	155.883
T436N	1	PMA+Doxycycline+Nigericin	180212	692.907
Y570C	1	PMA+Doxycycline+Nigericin	180212	816.458
T348M	1	PMA+Doxycycline+Nigericin	180212	236.986
A439V	1	PMA+Doxycycline+Nigericin	180212	100.767
WT	2	PMA+Doxycycline+Nigericin	180212	144.896
T436N	2	PMA+Doxycycline+Nigericin	180212	817.61
Y570C	2	PMA+Doxycycline+Nigericin	180212	756.46
T348M	2	PMA+Doxycycline+Nigericin	180212	252.641
A439V	2	PMA+Doxycycline+Nigericin	180212	95.921
WT	1	PMA+Doxycycline+Nigericin	180320	92.671
T436N	1	PMA+Doxycycline+Nigericin	180320	2.0618
Y570C	1	PMA+Doxycycline+Nigericin	180320	364.361
T348M	1	PMA+Doxycycline+Nigericin	180320	169.873
A439V	1	PMA+Doxycycline+Nigericin	180320	46.0241
Y859C	1	PMA+Doxycycline+Nigericin	180320	210.643
WT	2	PMA+Doxycycline+Nigericin	180320	113.676
T436N	2	PMA+Doxycycline+Nigericin	180320	79.7628
Y570C	2	PMA+Doxycycline+Nigericin	180320	334.381
T348M	2	PMA+Doxycycline+Nigericin	180320	132.454
A439V	2	PMA+Doxycycline+Nigericin	180320	37.836
Y859C	2	PMA+Doxycycline+Nigericin	180320	196.986
WT	1	PMA+Doxycycline+Nigericin	180327	12.643
T436N	1	PMA+Doxycycline+Nigericin	180327	94.129
Y570C	1	PMA+Doxycycline+Nigericin	180327	127.284
T348M	1	PMA+Doxycycline+Nigericin	180327	78.7014
A439V	1	PMA+Doxycycline+Nigericin	180327	120.815
Y859C	1	PMA+Doxycycline+Nigericin	180327	110.035
WT	2	PMA+Doxycycline+Nigericin	180327	0
T436N	2	PMA+Doxycycline+Nigericin	180327	49.2564
Y570C	2	PMA+Doxycycline+Nigericin	180327	101.556
T348M	2	PMA+Doxycycline+Nigericin	180327	35.1891
A439V	2	PMA+Doxycycline+Nigericin	180327	184.731
Y859C	2	PMA+Doxycycline+Nigericin	180327	133.445
WT	3	PMA+Doxycycline+Nigericin	180327	0
WT	3	PMA+Doxycycline+Nigericin	180327	0
WT	1	PMA+Doxycycline+Nigericin	180329	0
T436N	1	PMA+Doxycycline+Nigericin	180329	266.937
Y570C	1	PMA+Doxycycline+Nigericin	180329	0
T348M	1	PMA+Doxycycline+Nigericin	180329	106.632
A439V	1	PMA+Doxycycline+Nigericin	180329	0
Y859C	1	PMA+Doxycycline+Nigericin	180329	124.758
WT	2	PMA+Doxycycline+Nigericin	180329	0
T436N	2	PMA+Doxycycline+Nigericin	180329	277.464
Y570C	2	PMA+Doxycycline+Nigericin	180329	270.883
T348M	2	PMA+Doxycycline+Nigericin	180329	41.2151
A439V	2	PMA+Doxycycline+Nigericin	180329	0
Y859C	2	PMA+Doxycycline+Nigericin	180329	0
WT	3	PMA+Doxycycline+Nigericin	180329	16.1005
WT	3	PMA+Doxycycline+Nigericin	180329	34.3683
WT	1	PMA+Doxycycline+Nigericin	180905	47.2297
V198M	1	PMA+Doxycycline+Nigericin	180905	23.4652
Y859C	1	PMA+Doxycycline+Nigericin	180905	115.926
D303N	1	PMA+Doxycycline+Nigericin	180905	44.8056
D303H	1	PMA+Doxycycline+Nigericin	180905	77.2481
WT	2	PMA+Doxycycline+Nigericin	180905	64.3714
V198M	2	PMA+Doxycycline+Nigericin	180905	27.4648
Y859C	2	PMA+Doxycycline+Nigericin	180905	102.137
D303N	2	PMA+Doxycycline+Nigericin	180905	66.4612
D303H	2	PMA+Doxycycline+Nigericin	180905	65.3402
WT	3	PMA+Doxycycline+Nigericin	180905	19.0365
WT	3	PMA+Doxycycline+Nigericin	180905	16.6638
WT	1	PMA+Doxycycline+Nigericin	181015	155.154
V198M	1	PMA+Doxycycline+Nigericin	181015	101.515
Y859C	1	PMA+Doxycycline+Nigericin	181015	270.785
D303N	1	PMA+Doxycycline+Nigericin	181015	304.67
D303H	1	PMA+Doxycycline+Nigericin	181015	771.051
K568N	1	PMA+Doxycycline+Nigericin	181015	1367.11
K375E	1	PMA+Doxycycline+Nigericin	181015	85.8896
WT	2	PMA+Doxycycline+Nigericin	181015	275.485
V198M	2	PMA+Doxycycline+Nigericin	181015	99.2343
Y859C	2	PMA+Doxycycline+Nigericin	181015	272.533
D303N	2	PMA+Doxycycline+Nigericin	181015	300.02
D303H	2	PMA+Doxycycline+Nigericin	181015	624.64
K568N	2	PMA+Doxycycline+Nigericin	181015	1144.27
K375E	2	PMA+Doxycycline+Nigericin	181015	120.6
WT	3	PMA+Doxycycline+Nigericin	181015	255.992
WT	3	PMA+Doxycycline+Nigericin	181015	237.393
WT	1	PMA+Doxycycline+Nigericin	181024	99.1346
V198M	1	PMA+Doxycycline+Nigericin	181024	132.42
Y859C	1	PMA+Doxycycline+Nigericin	181024	66.5669
D303N	1	PMA+Doxycycline+Nigericin	181024	141.143
D303H	1	PMA+Doxycycline+Nigericin	181024	216.79
K568N	1	PMA+Doxycycline+Nigericin	181024	347.63
K375E	1	PMA+Doxycycline+Nigericin	181024	29.0931
WT	2	PMA+Doxycycline+Nigericin	181024	125.281
V198M	2	PMA+Doxycycline+Nigericin	181024	84.248
Y859C	2	PMA+Doxycycline+Nigericin	181024	69.5265
D303N	2	PMA+Doxycycline+Nigericin	181024	178.471
D303H	2	PMA+Doxycycline+Nigericin	181024	221.101
K568N	2	PMA+Doxycycline+Nigericin	181024	361.576
K375E	2	PMA+Doxycycline+Nigericin	181024	34.8963
WT	3	PMA+Doxycycline+Nigericin	181024	105.72
WT	3	PMA+Doxycycline+Nigericin	181024	83.95
WT	1	PMA+Doxycycline+Nigericin	181105	65.4525
V198M	1	PMA+Doxycycline+Nigericin	181105	106.754
Y859C	1	PMA+Doxycycline+Nigericin	181105	69.9808
D303N	1	PMA+Doxycycline+Nigericin	181105	84.9421
D303H	1	PMA+Doxycycline+Nigericin	181105	160.855
K568N	1	PMA+Doxycycline+Nigericin	181105	83.1139
K375E	1	PMA+Doxycycline+Nigericin	181105	73.1996
WT	2	PMA+Doxycycline+Nigericin	181105	135.979
V198M	2	PMA+Doxycycline+Nigericin	181105	97.7346
Y859C	2	PMA+Doxycycline+Nigericin	181105	70.6325
D303N	2	PMA+Doxycycline+Nigericin	181105	92.5825
D303H	2	PMA+Doxycycline+Nigericin	181105	166.171
K568N	2	PMA+Doxycycline+Nigericin	181105	83.9982
K375E	2	PMA+Doxycycline+Nigericin	181105	78.6402
WT	3	PMA+Doxycycline+Nigericin	181105	65.3423
WT	3	PMA+Doxycycline+Nigericin	181105	69.9808
WT	1	PMA+Doxycycline+Nigericin	181114	138.295
V198M	1	PMA+Doxycycline+Nigericin	181114	94.4955
Y859C	1	PMA+Doxycycline+Nigericin	181114	0
D303N	1	PMA+Doxycycline+Nigericin	181114	194.182
D303H	1	PMA+Doxycycline+Nigericin	181114	231.264
K568N	1	PMA+Doxycycline+Nigericin	181114	522.253
K375E	1	PMA+Doxycycline+Nigericin	181114	123.798
WT	2	PMA+Doxycycline+Nigericin	181114	185.029
V198M	2	PMA+Doxycycline+Nigericin	181114	168.013
Y859C	2	PMA+Doxycycline+Nigericin	181114	0
D303N	2	PMA+Doxycycline+Nigericin	181114	223.6
D303H	2	PMA+Doxycycline+Nigericin	181114	241.646
K568N	2	PMA+Doxycycline+Nigericin	181114	494.276
K375E	2	PMA+Doxycycline+Nigericin	181114	126.508
WT	3	PMA+Doxycycline+Nigericin	181114	132.052
WT	3	PMA+Doxycycline+Nigericin	181114	77.9666
WT	1	PMA+Doxycycline+Nigericin	190813	521.615
Q703K	1	PMA+Doxycycline+Nigericin	190813	596.15
L353P	1	PMA+Doxycycline+Nigericin	190813	55.1814
WT	2	PMA+Doxycycline+Nigericin	190813	602.943
Q703K	2	PMA+Doxycycline+Nigericin	190813	661.558
L353P	2	PMA+Doxycycline+Nigericin	190813	59.0417
WT	1	PMA+Doxycycline+Nigericin	190822	209.411
Q703K	1	PMA+Doxycycline+Nigericin	190822	214.259
L353P	1	PMA+Doxycycline+Nigericin	190822	33.2379
WT	2	PMA+Doxycycline+Nigericin	190822	227.763
Q703K	2	PMA+Doxycycline+Nigericin	190822	226.845
L353P	2	PMA+Doxycycline+Nigericin	190822	51.4664
WT	1	PMA+Doxycycline+Nigericin	190926	82.7719
Q703K	1	PMA+Doxycycline+Nigericin	190926	133.308
L353P	1	PMA+Doxycycline+Nigericin	190926	15.4295
WT	2	PMA+Doxycycline+Nigericin	190926	52.4178
Q703K	2	PMA+Doxycycline+Nigericin	190926	105.151
L353P	2	PMA+Doxycycline+Nigericin	190926	433.06
WT	1	PMA+Doxycycline+Nigericin	190930	0
Q703K	1	PMA+Doxycycline+Nigericin	190930	0
L353P	1	PMA+Doxycycline+Nigericin	190930	0
WT	2	PMA+Doxycycline+Nigericin	190930	0
Q703K	2	PMA+Doxycycline+Nigericin	190930	0
L353P	2	PMA+Doxycycline+Nigericin	190930	0
WT	1	PMA+Doxycycline+Nigericin	191003	31.2273
Q703K	1	PMA+Doxycycline+Nigericin	191003	56.673
L353P	1	PMA+Doxycycline+Nigericin	191003	31.8874
WT	2	PMA+Doxycycline+Nigericin	191003	31.2441
Q703K	2	PMA+Doxycycline+Nigericin	191003	72.1757
L353P	2	PMA+Doxycycline+Nigericin	191003	31.6793
WT	1	PMA+Doxycycline+Nigericin	200610	76.883
A75V	1	PMA+Doxycycline+Nigericin	200610	97.5847
E567G	1	PMA+Doxycycline+Nigericin	200610	631.578
S726G	1	PMA+Doxycycline+Nigericin	200610	127.785
S896P	1	PMA+Doxycycline+Nigericin	200610	84.7176
WT	2	PMA+Doxycycline+Nigericin	200610	49.6748
A75V	2	PMA+Doxycycline+Nigericin	200610	26.5203
E567G	2	PMA+Doxycycline+Nigericin	200610	584.729
S726G	2	PMA+Doxycycline+Nigericin	200610	95.8247
S896P	2	PMA+Doxycycline+Nigericin	200610	92.5735
WT	3	PMA+Doxycycline+Nigericin	200610	95.6762
WT	3	PMA+Doxycycline+Nigericin	200610	94.0477
WT	1	PMA+Doxycycline+Nigericin	200615	139.573
A75V	1	PMA+Doxycycline+Nigericin	200615	17.7971
E567G	1	PMA+Doxycycline+Nigericin	200615	629.346
S726G	1	PMA+Doxycycline+Nigericin	200615	192.749
S896P	1	PMA+Doxycycline+Nigericin	200615	134.299
WT	2	PMA+Doxycycline+Nigericin	200615	109.806
A75V	2	PMA+Doxycycline+Nigericin	200615	25.7301
E567G	2	PMA+Doxycycline+Nigericin	200615	603.284
S726G	2	PMA+Doxycycline+Nigericin	200615	166.932
S896P	2	PMA+Doxycycline+Nigericin	200615	163.774
WT	3	PMA+Doxycycline+Nigericin	200615	210.202
WT	3	PMA+Doxycycline+Nigericin	200615	171.336
WT	1	PMA+Doxycycline+Nigericin	200622	343.215
A75V	1	PMA+Doxycycline+Nigericin	200622	127.338
E567G	1	PMA+Doxycycline+Nigericin	200622	507.128
S726G	1	PMA+Doxycycline+Nigericin	200622	268.161
S896P	1	PMA+Doxycycline+Nigericin	200622	240.758
WT	2	PMA+Doxycycline+Nigericin	200622	253.904
A75V	2	PMA+Doxycycline+Nigericin	200622	163.49
E567G	2	PMA+Doxycycline+Nigericin	200622	550.226
S726G	2	PMA+Doxycycline+Nigericin	200622	287.454
S896P	2	PMA+Doxycycline+Nigericin	200622	260.267
WT	3	PMA+Doxycycline+Nigericin	200622	268.323
WT	3	PMA+Doxycycline+Nigericin	200622	233.265
WT	1	PMA+Doxycycline+Nigericin	200706	141.512
A439T	1	PMA+Doxycycline+Nigericin	200706	903.222
E311K	1	PMA+Doxycycline+Nigericin	200706	711.754
G301D	1	PMA+Doxycycline+Nigericin	200706	261.534
G767S	1	PMA+Doxycycline+Nigericin	200706	357.491
L353P	1	PMA+Doxycycline+Nigericin	200706	219.919
T436N	1	PMA+Doxycycline+Nigericin	200706	646.273
WT	2	PMA+Doxycycline+Nigericin	200706	182.132
A439T	2	PMA+Doxycycline+Nigericin	200706	741.539
E311K	2	PMA+Doxycycline+Nigericin	200706	717.71
G301D	2	PMA+Doxycycline+Nigericin	200706	240.034
G767S	2	PMA+Doxycycline+Nigericin	200706	454.42
L353P	2	PMA+Doxycycline+Nigericin	200706	114.631
T436N	2	PMA+Doxycycline+Nigericin	200706	645.44
WT	1	PMA+Doxycycline+Nigericin	200708	112.648
A439T	1	PMA+Doxycycline+Nigericin	200708	939.208
E311K	1	PMA+Doxycycline+Nigericin	200708	706.391
G301D	1	PMA+Doxycycline+Nigericin	200708	171.696
G767S	1	PMA+Doxycycline+Nigericin	200708	311.695
L353P	1	PMA+Doxycycline+Nigericin	200708	177.989
T436N	1	PMA+Doxycycline+Nigericin	200708	521.988
WT	2	PMA+Doxycycline+Nigericin	200708	138.327
A439T	2	PMA+Doxycycline+Nigericin	200708	1058.8
E311K	2	PMA+Doxycycline+Nigericin	200708	650.398
G301D	2	PMA+Doxycycline+Nigericin	200708	98.4477
G767S	2	PMA+Doxycycline+Nigericin	200708	354.191
L353P	2	PMA+Doxycycline+Nigericin	200708	68.9932
T436N	2	PMA+Doxycycline+Nigericin	200708	519.246
WT	1	PMA+Doxycycline+Nigericin	200715	161.705
A439T	1	PMA+Doxycycline+Nigericin	200715	586.13
E311K	1	PMA+Doxycycline+Nigericin	200715	374.764
G301D	1	PMA+Doxycycline+Nigericin	200715	120.899
G767S	1	PMA+Doxycycline+Nigericin	200715	308.597
T436N	1	PMA+Doxycycline+Nigericin	200715	386.091
WT	2	PMA+Doxycycline+Nigericin	200715	300.117
A439T	2	PMA+Doxycycline+Nigericin	200715	519.601
E311K	2	PMA+Doxycycline+Nigericin	200715	234.19
G301D	2	PMA+Doxycycline+Nigericin	200715	136.593
G767S	2	PMA+Doxycycline+Nigericin	200715	290.495
T436N	2	PMA+Doxycycline+Nigericin	200715	407.275
WT	1	PMA+Doxycycline+Nigericin	200812	164.934
A75V	1	PMA+Doxycycline+Nigericin	200812	58.4136
E567G	1	PMA+Doxycycline+Nigericin	200812	568.5
S726G	1	PMA+Doxycycline+Nigericin	200812	357.726
S896P	1	PMA+Doxycycline+Nigericin	200812	337.985
WT	2	PMA+Doxycycline+Nigericin	200812	168.688
A75V	2	PMA+Doxycycline+Nigericin	200812	75.9836
E567G	2	PMA+Doxycycline+Nigericin	200812	720.561
S726G	2	PMA+Doxycycline+Nigericin	200812	327.47
S896P	2	PMA+Doxycycline+Nigericin	200812	227.554
WT	1	PMA+Doxycycline+Nigericin	200825	56.132
S726G	1	PMA+Doxycycline+Nigericin	200825	136.198
S896P	1	PMA+Doxycycline+Nigericin	200825	38.1974
WT	2	PMA+Doxycycline+Nigericin	200825	34.8177
S726G	2	PMA+Doxycycline+Nigericin	200825	123.261
S896P	2	PMA+Doxycycline+Nigericin	200825	60.3541
WT	1	PMA+Doxycycline+Nigericin	200827	33.6551
S896P	1	PMA+Doxycycline+Nigericin	200827	20.305
WT	2	PMA+Doxycycline+Nigericin	200827	19.3334
S896P	2	PMA+Doxycycline+Nigericin	200827	25.332
WT	1	PMA+Doxycycline+Nigericin	200903	104.226
E525K	1	PMA+Doxycycline+Nigericin	200903	40.2253
R260W	1	PMA+Doxycycline+Nigericin	200903	68.7469
Q703K	1	PMA+Doxycycline+Nigericin	200903	56.4543
T952M	1	PMA+Doxycycline+Nigericin	200903	83.9175
K565E	1	PMA+Doxycycline+Nigericin	200903	384.656
L353P	1	PMA+Doxycycline+Nigericin	200903	37.9126
WT	2	PMA+Doxycycline+Nigericin	200903	107.26
E525K	2	PMA+Doxycycline+Nigericin	200903	18.0965
R260W	2	PMA+Doxycycline+Nigericin	200903	160.447
Q703K	2	PMA+Doxycycline+Nigericin	200903	65.6486
T952M	2	PMA+Doxycycline+Nigericin	200903	56.0693
K565E	2	PMA+Doxycycline+Nigericin	200903	481.558
L353P	2	PMA+Doxycycline+Nigericin	200903	88.5452
WT	1	PMA+Doxycycline+Nigericin	200907	133.5
E525K	1	PMA+Doxycycline+Nigericin	200907	21.733
R260W	1	PMA+Doxycycline+Nigericin	200907	142.062
Q703K	1	PMA+Doxycycline+Nigericin	200907	66.3064
T952M	1	PMA+Doxycycline+Nigericin	200907	99.0796
K565E	1	PMA+Doxycycline+Nigericin	200907	598.611
L353P	1	PMA+Doxycycline+Nigericin	200907	88.3624
WT	2	PMA+Doxycycline+Nigericin	200907	207.124
E525K	2	PMA+Doxycycline+Nigericin	200907	30.2914
R260W	2	PMA+Doxycycline+Nigericin	200907	156.779
Q703K	2	PMA+Doxycycline+Nigericin	200907	60.5112
T952M	2	PMA+Doxycycline+Nigericin	200907	224.239
K565E	2	PMA+Doxycycline+Nigericin	200907	531.648
L353P	2	PMA+Doxycycline+Nigericin	200907	313.978
WT	1	PMA+Doxycycline+Nigericin	200914	123.629
E525K	1	PMA+Doxycycline+Nigericin	200914	25.9158
R260W	1	PMA+Doxycycline+Nigericin	200914	55.1691
Q703K	1	PMA+Doxycycline+Nigericin	200914	88.6295
T952M	1	PMA+Doxycycline+Nigericin	200914	26.2953
K565E	1	PMA+Doxycycline+Nigericin	200914	531.929
L353P	1	PMA+Doxycycline+Nigericin	200914	31.8941
WT	2	PMA+Doxycycline+Nigericin	200914	69.7513
E525K	2	PMA+Doxycycline+Nigericin	200914	35.8648
R260W	2	PMA+Doxycycline+Nigericin	200914	77.86
Q703K	2	PMA+Doxycycline+Nigericin	200914	69.7247
T952M	2	PMA+Doxycycline+Nigericin	200914	57.5541
K565E	2	PMA+Doxycycline+Nigericin	200914	375.132
L353P	2	PMA+Doxycycline+Nigericin	200914	44.7109
WT	1	PMA+Doxycycline+Nigericin	200930	318.037
E525K	1	PMA+Doxycycline+Nigericin	200930	26.2188
R260W	1	PMA+Doxycycline+Nigericin	200930	146.731
Q703K	1	PMA+Doxycycline+Nigericin	200930	211.767
T952M	1	PMA+Doxycycline+Nigericin	200930	189.304
K565E	1	PMA+Doxycycline+Nigericin	200930	592.241
L353P	1	PMA+Doxycycline+Nigericin	200930	32.9061
WT	2	PMA+Doxycycline+Nigericin	200930	308.903
E525K	2	PMA+Doxycycline+Nigericin	200930	33.5877
R260W	2	PMA+Doxycycline+Nigericin	200930	134.324
Q703K	2	PMA+Doxycycline+Nigericin	200930	223.084
T952M	2	PMA+Doxycycline+Nigericin	200930	162.964
K565E	2	PMA+Doxycycline+Nigericin	200930	526.466
L353P	2	PMA+Doxycycline+Nigericin	200930	8.89947
WT	1	PMA+Doxycycline+Nigericin	201005	247.502
E525K	1	PMA+Doxycycline+Nigericin	201005	62.3357
R260W	1	PMA+Doxycycline+Nigericin	201005	101.779
Q703K	1	PMA+Doxycycline+Nigericin	201005	118.634
T952M	1	PMA+Doxycycline+Nigericin	201005	93.2248
K565E	1	PMA+Doxycycline+Nigericin	201005	654.257
L353P	1	PMA+Doxycycline+Nigericin	201005	45.8484
WT	2	PMA+Doxycycline+Nigericin	201005	293.488
E525K	2	PMA+Doxycycline+Nigericin	201005	78.9764
R260W	2	PMA+Doxycycline+Nigericin	201005	83.6879
Q703K	2	PMA+Doxycycline+Nigericin	201005	170.407
T952M	2	PMA+Doxycycline+Nigericin	201005	127.807
K565E	2	PMA+Doxycycline+Nigericin	201005	679.38
L353P	2	PMA+Doxycycline+Nigericin	201005	48.7381
WT	1	PMA+Doxycycline+Nigericin	201012	217.348
E525K	1	PMA+Doxycycline+Nigericin	201012	73.8398
R260W	1	PMA+Doxycycline+Nigericin	201012	85.4116
Q703K	1	PMA+Doxycycline+Nigericin	201012	187.598
T952M	1	PMA+Doxycycline+Nigericin	201012	190.979
K565E	1	PMA+Doxycycline+Nigericin	201012	563.938
L353P	1	PMA+Doxycycline+Nigericin	201012	49.8363
WT	2	PMA+Doxycycline+Nigericin	201012	239.284
E525K	2	PMA+Doxycycline+Nigericin	201012	39.1443
R260W	2	PMA+Doxycycline+Nigericin	201012	79.1599
Q703K	2	PMA+Doxycycline+Nigericin	201012	255.162
T952M	2	PMA+Doxycycline+Nigericin	201012	93.1482
K565E	2	PMA+Doxycycline+Nigericin	201012	638.716
L353P	2	PMA+Doxycycline+Nigericin	201012	57.75
WT	1	PMA+Doxycycline+Nigericin	201019	15.5681
E525K	1	PMA+Doxycycline+Nigericin	201019	8.97419
R260W	1	PMA+Doxycycline+Nigericin	201019	50.7826
Q703K	1	PMA+Doxycycline+Nigericin	201019	154.931
T952M	1	PMA+Doxycycline+Nigericin	201019	18.6944
K565E	1	PMA+Doxycycline+Nigericin	201019	264.404
L353P	1	PMA+Doxycycline+Nigericin	201019	61.8143
WT	2	PMA+Doxycycline+Nigericin	201019	24.3819
E525K	2	PMA+Doxycycline+Nigericin	201019	16.0219
R260W	2	PMA+Doxycycline+Nigericin	201019	41.0851
Q703K	2	PMA+Doxycycline+Nigericin	201019	77.1635
T952M	2	PMA+Doxycycline+Nigericin	201019	38.3085
K565E	2	PMA+Doxycycline+Nigericin	201019	242.161
L353P	2	PMA+Doxycycline+Nigericin	201019	45.0681
WT	1	PMA+Doxycycline+Nigericin	201109	482.824
E525K	1	PMA+Doxycycline+Nigericin	201109	27.0178
R260W	1	PMA+Doxycycline+Nigericin	201109	42.5819
Q703K	1	PMA+Doxycycline+Nigericin	201109	124.213
L353P	1	PMA+Doxycycline+Nigericin	201109	83.201
WT	2	PMA+Doxycycline+Nigericin	201109	373.808
E525K	2	PMA+Doxycycline+Nigericin	201109	65.1775
R260W	2	PMA+Doxycycline+Nigericin	201109	69.6483
Q703K	2	PMA+Doxycycline+Nigericin	201109	100.406
L353P	2	PMA+Doxycycline+Nigericin	201109	223.675
WT	3	PMA+Doxycycline+Nigericin	201109	127.523
WT	3	PMA+Doxycycline+Nigericin	201109	37.1207
WT	1	PMA+Doxycycline+Nigericin	210126	36.4882
L1016F	1	PMA+Doxycycline+Nigericin	210126	28.2112
S726G/S896P	1	PMA+Doxycycline+Nigericin	210126	47.3203
E525K	1	PMA+Doxycycline+Nigericin	210126	23.9305
R260W	1	PMA+Doxycycline+Nigericin	210126	27.5242
WT	2	PMA+Doxycycline+Nigericin	210126	16.4919
L1016F	2	PMA+Doxycycline+Nigericin	210126	20.3005
S726G/S896P	2	PMA+Doxycycline+Nigericin	210126	25.87
E525K	2	PMA+Doxycycline+Nigericin	210126	21.4213
R260W	2	PMA+Doxycycline+Nigericin	210126	28.3485
WT	1	PMA+Doxycycline+Nigericin	210209	219.592
L1016F	1	PMA+Doxycycline+Nigericin	210209	213.771
S726G/S896P	1	PMA+Doxycycline+Nigericin	210209	272.911
E525K	1	PMA+Doxycycline+Nigericin	210209	159.522
R260W	1	PMA+Doxycycline+Nigericin	210209	155.792
WT	2	PMA+Doxycycline+Nigericin	210209	183.072
L1016F	2	PMA+Doxycycline+Nigericin	210209	184.445
S726G/S896P	2	PMA+Doxycycline+Nigericin	210209	532.171
E525K	2	PMA+Doxycycline+Nigericin	210209	117.666
R260W	2	PMA+Doxycycline+Nigericin	210209	89.9622
WT	1	PMA+Doxycycline+Nigericin	210218	40.1043
L1016F	1	PMA+Doxycycline+Nigericin	210218	14.1684
S726G/S896P	1	PMA+Doxycycline+Nigericin	210218	49.4857
E525K	1	PMA+Doxycycline+Nigericin	210218	33.8109
R260W	1	PMA+Doxycycline+Nigericin	210218	72.769
WT	2	PMA+Doxycycline+Nigericin	210218	41.0688
L1016F	2	PMA+Doxycycline+Nigericin	210218	21.9309
S726G/S896P	2	PMA+Doxycycline+Nigericin	210218	42.1852
E525K	2	PMA+Doxycycline+Nigericin	210218	20.8272
R260W	2	PMA+Doxycycline+Nigericin	210218	68.4936
WT	1	PMA+Doxycycline+Nigericin	210309	48.3165
E525K	1	PMA+Doxycycline+Nigericin	210309	9.0919
R260W	1	PMA+Doxycycline+Nigericin	210309	25.1258
WT	2	PMA+Doxycycline+Nigericin	210309	48.0942
E525K	2	PMA+Doxycycline+Nigericin	210309	11.2263
R260W	2	PMA+Doxycycline+Nigericin	210309	47.5383
WT	3	PMA+Doxycycline+Nigericin	210309	65.6626
WT	3	PMA+Doxycycline+Nigericin	210309	114.189
WT	1	PMA+Doxycycline+Nigericin	210323	33.6459
E525K	1	PMA+Doxycycline+Nigericin	210323	73.6899
R260W	1	PMA+Doxycycline+Nigericin	210323	65.95
WT	2	PMA+Doxycycline+Nigericin	210323	25.0395
E525K	2	PMA+Doxycycline+Nigericin	210323	68.784
R260W	2	PMA+Doxycycline+Nigericin	210323	225.974
WT	3	PMA+Doxycycline+Nigericin	210323	89.5848
WT	3	PMA+Doxycycline+Nigericin	210323	78.624
WT	1	PMA+Doxycycline+Nigericin	210330	34.1733
E525K	1	PMA+Doxycycline+Nigericin	210330	16.6754
R260W	1	PMA+Doxycycline+Nigericin	210330	14.4611
WT	2	PMA+Doxycycline+Nigericin	210330	33.8027
E525K	2	PMA+Doxycycline+Nigericin	210330	43.8754
R260W	2	PMA+Doxycycline+Nigericin	210330	8.7328
WT	3	PMA+Doxycycline+Nigericin	210330	26.7795
WT	3	PMA+Doxycycline+Nigericin	210330	20.69

## Sheet: ILb_PMA+Dox+LPS+Nigericin
Genotype	Replicate	Treatment	Experiment	Ilb
WT	1	PMA+Doxycycline+LPS+Nigericin	161220	1178.18
K375E	1	PMA+Doxycycline+LPS+Nigericin	161220	736.913
WT	2	PMA+Doxycycline+LPS+Nigericin	161220	1045.19
K375E	2	PMA+Doxycycline+LPS+Nigericin	161220	641.117
WT	1	PMA+Doxycycline+LPS+Nigericin	170419	1682.77
A352V	1	PMA+Doxycycline+LPS+Nigericin	170419	3766.89
L353P	1	PMA+Doxycycline+LPS+Nigericin	170419	4367.42
Q703K	1	PMA+Doxycycline+LPS+Nigericin	170419	65.5015
T952M	1	PMA+Doxycycline+LPS+Nigericin	170419	94.8055
K375E	1	PMA+Doxycycline+LPS+Nigericin	170419	311.649
WT	2	PMA+Doxycycline+LPS+Nigericin	170419	1533.98
A352V	2	PMA+Doxycycline+LPS+Nigericin	170419	3427.65
L353P	2	PMA+Doxycycline+LPS+Nigericin	170419	3663.92
Q703K	2	PMA+Doxycycline+LPS+Nigericin	170419	69.0893
T952M	2	PMA+Doxycycline+LPS+Nigericin	170419	79.5585
K375E	2	PMA+Doxycycline+LPS+Nigericin	170419	405.575
WT	1	PMA+Doxycycline+LPS+Nigericin	170427	480.158
A352V	1	PMA+Doxycycline+LPS+Nigericin	170427	730.197
L353P	1	PMA+Doxycycline+LPS+Nigericin	170427	250.543
Q703K	1	PMA+Doxycycline+LPS+Nigericin	170427	41.0271
T952M	1	PMA+Doxycycline+LPS+Nigericin	170427	339.024
K375E	1	PMA+Doxycycline+LPS+Nigericin	170427	71.9903
WT	2	PMA+Doxycycline+LPS+Nigericin	170427	413.222
A352V	2	PMA+Doxycycline+LPS+Nigericin	170427	676.111
L353P	2	PMA+Doxycycline+LPS+Nigericin	170427	262.817
Q703K	2	PMA+Doxycycline+LPS+Nigericin	170427	40.9086
T952M	2	PMA+Doxycycline+LPS+Nigericin	170427	78.7773
K375E	2	PMA+Doxycycline+LPS+Nigericin	170427	56.0463
WT	1	PMA+Doxycycline+LPS+Nigericin	170621	1502.2
A352V	1	PMA+Doxycycline+LPS+Nigericin	170621	1871.98
L353P	1	PMA+Doxycycline+LPS+Nigericin	170621	559.95
Q703K	1	PMA+Doxycycline+LPS+Nigericin	170621	366.465
T952M	1	PMA+Doxycycline+LPS+Nigericin	170621	225.137
K375E	1	PMA+Doxycycline+LPS+Nigericin	170621	226.47
K568N	1	PMA+Doxycycline+LPS+Nigericin	170621	399.11
WT	2	PMA+Doxycycline+LPS+Nigericin	170621	1653.86
A352V	2	PMA+Doxycycline+LPS+Nigericin	170621	1944.56
L353P	2	PMA+Doxycycline+LPS+Nigericin	170621	570.611
Q703K	2	PMA+Doxycycline+LPS+Nigericin	170621	457.769
T952M	2	PMA+Doxycycline+LPS+Nigericin	170621	209.803
K375E	2	PMA+Doxycycline+LPS+Nigericin	170621	229.344
K568N	2	PMA+Doxycycline+LPS+Nigericin	170621	351.881
WT	1	PMA+Doxycycline+LPS+Nigericin	171002	8.594
G767S	1	PMA+Doxycycline+LPS+Nigericin	171002	609.722
E311K	1	PMA+Doxycycline+LPS+Nigericin	171002	422.034
V262G	1	PMA+Doxycycline+LPS+Nigericin	171002	500.895
G301D	1	PMA+Doxycycline+LPS+Nigericin	171002	780.042
I313V	1	PMA+Doxycycline+LPS+Nigericin	171002	547.192
A439T	1	PMA+Doxycycline+LPS+Nigericin	171002	1006.64
WT	2	PMA+Doxycycline+LPS+Nigericin	171002	13.694
G767S	2	PMA+Doxycycline+LPS+Nigericin	171002	334.298
E311K	2	PMA+Doxycycline+LPS+Nigericin	171002	379.098
V262G	2	PMA+Doxycycline+LPS+Nigericin	171002	608.041
G301D	2	PMA+Doxycycline+LPS+Nigericin	171002	810.554
I313V	2	PMA+Doxycycline+LPS+Nigericin	171002	431.084
A439T	2	PMA+Doxycycline+LPS+Nigericin	171002	1542.19
WT	1	PMA+Doxycycline+LPS+Nigericin	171011	225.945
G767S	1	PMA+Doxycycline+LPS+Nigericin	171011	603.467
E311K	1	PMA+Doxycycline+LPS+Nigericin	171011	868.816
V262G	1	PMA+Doxycycline+LPS+Nigericin	171011	865.677
G301D	1	PMA+Doxycycline+LPS+Nigericin	171011	912.164
I313V	1	PMA+Doxycycline+LPS+Nigericin	171011	935.409
A439T	1	PMA+Doxycycline+LPS+Nigericin	171011	3587.43
WT	2	PMA+Doxycycline+LPS+Nigericin	171011	275.985
G767S	2	PMA+Doxycycline+LPS+Nigericin	171011	407.433
E311K	2	PMA+Doxycycline+LPS+Nigericin	171011	617.565
V262G	2	PMA+Doxycycline+LPS+Nigericin	171011	736.495
G301D	2	PMA+Doxycycline+LPS+Nigericin	171011	1207.96
I313V	2	PMA+Doxycycline+LPS+Nigericin	171011	1360.45
A439T	2	PMA+Doxycycline+LPS+Nigericin	171011	4001.24
WT	1	PMA+Doxycycline+LPS+Nigericin	171030	59.1199
G767S	1	PMA+Doxycycline+LPS+Nigericin	171030	2292.43
E311K	1	PMA+Doxycycline+LPS+Nigericin	171030	1740.77
G301D	1	PMA+Doxycycline+LPS+Nigericin	171030	1579.46
WT	2	PMA+Doxycycline+LPS+Nigericin	171030	72.6283
G767S	2	PMA+Doxycycline+LPS+Nigericin	171030	2031.44
E311K	2	PMA+Doxycycline+LPS+Nigericin	171030	1510.36
G301D	2	PMA+Doxycycline+LPS+Nigericin	171030	1457.14
WT	1	PMA+Doxycycline+LPS+Nigericin	171204	771.41
A439T	1	PMA+Doxycycline+LPS+Nigericin	171204	1966.64
I313V	1	PMA+Doxycycline+LPS+Nigericin	171204	148.75
V262G	1	PMA+Doxycycline+LPS+Nigericin	171204	741.32
WT	2	PMA+Doxycycline+LPS+Nigericin	171204	1041.17
A439T	2	PMA+Doxycycline+LPS+Nigericin	171204	1009.8
I313V	2	PMA+Doxycycline+LPS+Nigericin	171204	210.05
V262G	2	PMA+Doxycycline+LPS+Nigericin	171204	543.79
WT	1	PMA+Doxycycline+LPS+Nigericin	171212	172.74
I313V	1	PMA+Doxycycline+LPS+Nigericin	171212	351.373
V262G	1	PMA+Doxycycline+LPS+Nigericin	171212	496.61
WT	2	PMA+Doxycycline+LPS+Nigericin	171212	469.802
I313V	2	PMA+Doxycycline+LPS+Nigericin	171212	690.52
V262G	2	PMA+Doxycycline+LPS+Nigericin	171212	340.274
WT	1	PMA+Doxycycline+LPS+Nigericin	171218	106.746
R168Q	1	PMA+Doxycycline+LPS+Nigericin	171218	104.584
I334V	1	PMA+Doxycycline+LPS+Nigericin	171218	707.682
E690K	1	PMA+Doxycycline+LPS+Nigericin	171218	1023.74
M701T	1	PMA+Doxycycline+LPS+Nigericin	171218	1213.55
G569R	1	PMA+Doxycycline+LPS+Nigericin	171218	1046.89
Y859C	1	PMA+Doxycycline+LPS+Nigericin	171218	1851.93
WT	2	PMA+Doxycycline+LPS+Nigericin	171218	95.4
R168Q	2	PMA+Doxycycline+LPS+Nigericin	171218	253.769
I334V	2	PMA+Doxycycline+LPS+Nigericin	171218	708.891
E690K	2	PMA+Doxycycline+LPS+Nigericin	171218	1222.67
M701T	2	PMA+Doxycycline+LPS+Nigericin	171218	1101.34
G569R	2	PMA+Doxycycline+LPS+Nigericin	171218	734.06
Y859C	2	PMA+Doxycycline+LPS+Nigericin	171218	1652.77
WT	1	PMA+Doxycycline+LPS+Nigericin	180116	585.586
R168Q	1	PMA+Doxycycline+LPS+Nigericin	180116	382.76
I334V	1	PMA+Doxycycline+LPS+Nigericin	180116	1712.82
E690K	1	PMA+Doxycycline+LPS+Nigericin	180116	722.329
M701T	1	PMA+Doxycycline+LPS+Nigericin	180116	805.349
G569R	1	PMA+Doxycycline+LPS+Nigericin	180116	1709.81
Y859C	1	PMA+Doxycycline+LPS+Nigericin	180116	1085.51
WT	2	PMA+Doxycycline+LPS+Nigericin	180116	559.802
R168Q	2	PMA+Doxycycline+LPS+Nigericin	180116	799.095
I334V	2	PMA+Doxycycline+LPS+Nigericin	180116	2103.14
E690K	2	PMA+Doxycycline+LPS+Nigericin	180116	1459.47
M701T	2	PMA+Doxycycline+LPS+Nigericin	180116	798.994
G569R	2	PMA+Doxycycline+LPS+Nigericin	180116	1818.91
Y859C	2	PMA+Doxycycline+LPS+Nigericin	180116	524.751
WT	1	PMA+Doxycycline+LPS+Nigericin	180122	790.393
R168Q	1	PMA+Doxycycline+LPS+Nigericin	180122	1618.15
I334V	1	PMA+Doxycycline+LPS+Nigericin	180122	636.911
E690K	1	PMA+Doxycycline+LPS+Nigericin	180122	1083.83
M701T	1	PMA+Doxycycline+LPS+Nigericin	180122	214.249
G569R	1	PMA+Doxycycline+LPS+Nigericin	180122	657.437
Y859C	1	PMA+Doxycycline+LPS+Nigericin	180122	102.295
WT	2	PMA+Doxycycline+LPS+Nigericin	180122	778.309
R168Q	2	PMA+Doxycycline+LPS+Nigericin	180122	1774.47
I334V	2	PMA+Doxycycline+LPS+Nigericin	180122	1146.59
E690K	2	PMA+Doxycycline+LPS+Nigericin	180122	980.828
M701T	2	PMA+Doxycycline+LPS+Nigericin	180122	145.587
G569R	2	PMA+Doxycycline+LPS+Nigericin	180122	950.47
Y859C	2	PMA+Doxycycline+LPS+Nigericin	180122	450.525
WT	1	PMA+Doxycycline+LPS+Nigericin	180129	724.293
R168Q	1	PMA+Doxycycline+LPS+Nigericin	180129	657.025
I334V	1	PMA+Doxycycline+LPS+Nigericin	180129	826.723
E690K	1	PMA+Doxycycline+LPS+Nigericin	180129	547.573
M701T	1	PMA+Doxycycline+LPS+Nigericin	180129	1348.48
G569R	1	PMA+Doxycycline+LPS+Nigericin	180129	1502.66
Y859C	1	PMA+Doxycycline+LPS+Nigericin	180129	541.43
WT	2	PMA+Doxycycline+LPS+Nigericin	180129	784.709
R168Q	2	PMA+Doxycycline+LPS+Nigericin	180129	1005.45
I334V	2	PMA+Doxycycline+LPS+Nigericin	180129	681.305
E690K	2	PMA+Doxycycline+LPS+Nigericin	180129	1349.73
M701T	2	PMA+Doxycycline+LPS+Nigericin	180129	1416.65
G569R	2	PMA+Doxycycline+LPS+Nigericin	180129	1417.39
Y859C	2	PMA+Doxycycline+LPS+Nigericin	180129	1817.24
WT	1	PMA+Doxycycline+LPS+Nigericin	180212	1109.83
T436N	1	PMA+Doxycycline+LPS+Nigericin	180212	1771.78
Y570C	1	PMA+Doxycycline+LPS+Nigericin	180212	2729.77
T348M	1	PMA+Doxycycline+LPS+Nigericin	180212	1811.51
A439V	1	PMA+Doxycycline+LPS+Nigericin	180212	979.586
WT	2	PMA+Doxycycline+LPS+Nigericin	180212	1381.13
T436N	2	PMA+Doxycycline+LPS+Nigericin	180212	2982.01
Y570C	2	PMA+Doxycycline+LPS+Nigericin	180212	2149.85
T348M	2	PMA+Doxycycline+LPS+Nigericin	180212	1542.78
A439V	2	PMA+Doxycycline+LPS+Nigericin	180212	820.97
WT	1	PMA+Doxycycline+LPS+Nigericin	180320	171.32
T436N	1	PMA+Doxycycline+LPS+Nigericin	180320	643.609
Y570C	1	PMA+Doxycycline+LPS+Nigericin	180320	1341.13
T348M	1	PMA+Doxycycline+LPS+Nigericin	180320	1535.29
A439V	1	PMA+Doxycycline+LPS+Nigericin	180320	703.573
Y859C	1	PMA+Doxycycline+LPS+Nigericin	180320	2386.88
WT	2	PMA+Doxycycline+LPS+Nigericin	180320	1195.51
T436N	2	PMA+Doxycycline+LPS+Nigericin	180320	744.29
Y570C	2	PMA+Doxycycline+LPS+Nigericin	180320	1829.55
T348M	2	PMA+Doxycycline+LPS+Nigericin	180320	1053.54
A439V	2	PMA+Doxycycline+LPS+Nigericin	180320	804.375
Y859C	2	PMA+Doxycycline+LPS+Nigericin	180320	2221.5
WT	1	PMA+Doxycycline+LPS+Nigericin	180327	266.064
T436N	1	PMA+Doxycycline+LPS+Nigericin	180327	695.949
Y570C	1	PMA+Doxycycline+LPS+Nigericin	180327	1222.39
T348M	1	PMA+Doxycycline+LPS+Nigericin	180327	976.368
A439V	1	PMA+Doxycycline+LPS+Nigericin	180327	815.474
Y859C	1	PMA+Doxycycline+LPS+Nigericin	180327	1739.59
WT	2	PMA+Doxycycline+LPS+Nigericin	180327	424.28
T436N	2	PMA+Doxycycline+LPS+Nigericin	180327	726.405
Y570C	2	PMA+Doxycycline+LPS+Nigericin	180327	1308.03
T348M	2	PMA+Doxycycline+LPS+Nigericin	180327	1053.12
A439V	2	PMA+Doxycycline+LPS+Nigericin	180327	906.895
Y859C	2	PMA+Doxycycline+LPS+Nigericin	180327	1212.23
WT	3	PMA+Doxycycline+LPS+Nigericin	180327	209.535
WT	3	PMA+Doxycycline+LPS+Nigericin	180327	580.153
WT	1	PMA+Doxycycline+LPS+Nigericin	180329	589.855
T436N	1	PMA+Doxycycline+LPS+Nigericin	180329	1754.8
Y570C	1	PMA+Doxycycline+LPS+Nigericin	180329	1216.14
T348M	1	PMA+Doxycycline+LPS+Nigericin	180329	1520
A439V	1	PMA+Doxycycline+LPS+Nigericin	180329	746.095
Y859C	1	PMA+Doxycycline+LPS+Nigericin	180329	1080.17
WT	2	PMA+Doxycycline+LPS+Nigericin	180329	397.261
T436N	2	PMA+Doxycycline+LPS+Nigericin	180329	1761.19
Y570C	2	PMA+Doxycycline+LPS+Nigericin	180329	1443.85
T348M	2	PMA+Doxycycline+LPS+Nigericin	180329	777.561
A439V	2	PMA+Doxycycline+LPS+Nigericin	180329	783.584
Y859C	2	PMA+Doxycycline+LPS+Nigericin	180329	1543.02
WT	3	PMA+Doxycycline+LPS+Nigericin	180329	423.708
WT	3	PMA+Doxycycline+LPS+Nigericin	180329	1253.15
WT	1	PMA+Doxycycline+LPS+Nigericin	180905	487.09
V198M	1	PMA+Doxycycline+LPS+Nigericin	180905	73.458
Y859C	1	PMA+Doxycycline+LPS+Nigericin	180905	218.107
D303N	1	PMA+Doxycycline+LPS+Nigericin	180905	241.494
D303H	1	PMA+Doxycycline+LPS+Nigericin	180905	260.742
WT	2	PMA+Doxycycline+LPS+Nigericin	180905	244.813
V198M	2	PMA+Doxycycline+LPS+Nigericin	180905	102.942
Y859C	2	PMA+Doxycycline+LPS+Nigericin	180905	152.78
D303N	2	PMA+Doxycycline+LPS+Nigericin	180905	265.849
D303H	2	PMA+Doxycycline+LPS+Nigericin	180905	264.622
WT	3	PMA+Doxycycline+LPS+Nigericin	180905	17.2994
WT	3	PMA+Doxycycline+LPS+Nigericin	180905	11.1443
WT	1	PMA+Doxycycline+LPS+Nigericin	181015	1018.41
V198M	1	PMA+Doxycycline+LPS+Nigericin	181015	682.143
Y859C	1	PMA+Doxycycline+LPS+Nigericin	181015	1895.4
D303N	1	PMA+Doxycycline+LPS+Nigericin	181015	1698.82
D303H	1	PMA+Doxycycline+LPS+Nigericin	181015	2160.81
K568N	1	PMA+Doxycycline+LPS+Nigericin	181015	3840.96
K375E	1	PMA+Doxycycline+LPS+Nigericin	181015	1004.26
WT	2	PMA+Doxycycline+LPS+Nigericin	181015	1118.34
V198M	2	PMA+Doxycycline+LPS+Nigericin	181015	738.841
Y859C	2	PMA+Doxycycline+LPS+Nigericin	181015	1595.11
D303N	2	PMA+Doxycycline+LPS+Nigericin	181015	1674.98
D303H	2	PMA+Doxycycline+LPS+Nigericin	181015	2462.51
K568N	2	PMA+Doxycycline+LPS+Nigericin	181015	4599.56
K375E	2	PMA+Doxycycline+LPS+Nigericin	181015	1142.27
WT	3	PMA+Doxycycline+LPS+Nigericin	181015	1207.86
WT	3	PMA+Doxycycline+LPS+Nigericin	181015	1475.98
WT	1	PMA+Doxycycline+LPS+Nigericin	181024	831.57
V198M	1	PMA+Doxycycline+LPS+Nigericin	181024	861.566
Y859C	1	PMA+Doxycycline+LPS+Nigericin	181024	1199.33
D303N	1	PMA+Doxycycline+LPS+Nigericin	181024	1219.1
D303H	1	PMA+Doxycycline+LPS+Nigericin	181024	1335.9
K568N	1	PMA+Doxycycline+LPS+Nigericin	181024	1683.38
K375E	1	PMA+Doxycycline+LPS+Nigericin	181024	29.5574
WT	2	PMA+Doxycycline+LPS+Nigericin	181024	874.001
V198M	2	PMA+Doxycycline+LPS+Nigericin	181024	1008.79
Y859C	2	PMA+Doxycycline+LPS+Nigericin	181024	1116.8
D303N	2	PMA+Doxycycline+LPS+Nigericin	181024	1073.1
D303H	2	PMA+Doxycycline+LPS+Nigericin	181024	1354.99
K568N	2	PMA+Doxycycline+LPS+Nigericin	181024	1728.24
K375E	2	PMA+Doxycycline+LPS+Nigericin	181024	29.9185
WT	3	PMA+Doxycycline+LPS+Nigericin	181024	1305.66
WT	3	PMA+Doxycycline+LPS+Nigericin	181024	1369.48
WT	1	PMA+Doxycycline+LPS+Nigericin	181105	1237.28
V198M	1	PMA+Doxycycline+LPS+Nigericin	181105	1609.08
Y859C	1	PMA+Doxycycline+LPS+Nigericin	181105	1613.2
D303N	1	PMA+Doxycycline+LPS+Nigericin	181105	1205.88
D303H	1	PMA+Doxycycline+LPS+Nigericin	181105	1554.62
K568N	1	PMA+Doxycycline+LPS+Nigericin	181105	1571.07
K375E	1	PMA+Doxycycline+LPS+Nigericin	181105	1301.2
WT	2	PMA+Doxycycline+LPS+Nigericin	181105	1372.03
V198M	2	PMA+Doxycycline+LPS+Nigericin	181105	1453.7
Y859C	2	PMA+Doxycycline+LPS+Nigericin	181105	1551.47
D303N	2	PMA+Doxycycline+LPS+Nigericin	181105	1072.43
D303H	2	PMA+Doxycycline+LPS+Nigericin	181105	1562.67
K568N	2	PMA+Doxycycline+LPS+Nigericin	181105	1573.56
K375E	2	PMA+Doxycycline+LPS+Nigericin	181105	1294.46
WT	3	PMA+Doxycycline+LPS+Nigericin	181105	1394.21
WT	3	PMA+Doxycycline+LPS+Nigericin	181105	1340.86
WT	1	PMA+Doxycycline+LPS+Nigericin	181114	1519.84
V198M	1	PMA+Doxycycline+LPS+Nigericin	181114	2085.4
Y859C	1	PMA+Doxycycline+LPS+Nigericin	181114	0
D303N	1	PMA+Doxycycline+LPS+Nigericin	181114	889.034
D303H	1	PMA+Doxycycline+LPS+Nigericin	181114	916.805
K568N	1	PMA+Doxycycline+LPS+Nigericin	181114	2301.2
K375E	1	PMA+Doxycycline+LPS+Nigericin	181114	1592.7
WT	2	PMA+Doxycycline+LPS+Nigericin	181114	1849.57
V198M	2	PMA+Doxycycline+LPS+Nigericin	181114	2174.84
Y859C	2	PMA+Doxycycline+LPS+Nigericin	181114	0
D303N	2	PMA+Doxycycline+LPS+Nigericin	181114	1052.03
D303H	2	PMA+Doxycycline+LPS+Nigericin	181114	1038.04
K568N	2	PMA+Doxycycline+LPS+Nigericin	181114	2136.51
K375E	2	PMA+Doxycycline+LPS+Nigericin	181114	1784.95
WT	3	PMA+Doxycycline+LPS+Nigericin	181114	1132.4
WT	3	PMA+Doxycycline+LPS+Nigericin	181114	1178.66
WT	1	PMA+Doxycycline+LPS+Nigericin	190813	5957.85
Q703K	1	PMA+Doxycycline+LPS+Nigericin	190813	5837.98
L353P	1	PMA+Doxycycline+LPS+Nigericin	190813	372.406
WT	2	PMA+Doxycycline+LPS+Nigericin	190813	6146.22
Q703K	2	PMA+Doxycycline+LPS+Nigericin	190813	5887.8
L353P	2	PMA+Doxycycline+LPS+Nigericin	190813	337.917
WT	1	PMA+Doxycycline+LPS+Nigericin	190822	1757.5
Q703K	1	PMA+Doxycycline+LPS+Nigericin	190822	1894.83
L353P	1	PMA+Doxycycline+LPS+Nigericin	190822	465.866
WT	2	PMA+Doxycycline+LPS+Nigericin	190822	1525.9
Q703K	2	PMA+Doxycycline+LPS+Nigericin	190822	2203.87
L353P	2	PMA+Doxycycline+LPS+Nigericin	190822	507.906
WT	1	PMA+Doxycycline+LPS+Nigericin	190926	1373.73
Q703K	1	PMA+Doxycycline+LPS+Nigericin	190926	1488.52
L353P	1	PMA+Doxycycline+LPS+Nigericin	190926	267.223
WT	2	PMA+Doxycycline+LPS+Nigericin	190926	1434.56
Q703K	2	PMA+Doxycycline+LPS+Nigericin	190926	2151.67
L353P	2	PMA+Doxycycline+LPS+Nigericin	190926	1223.03
WT	1	PMA+Doxycycline+LPS+Nigericin	190930	123.295
Q703K	1	PMA+Doxycycline+LPS+Nigericin	190930	112.562
L353P	1	PMA+Doxycycline+LPS+Nigericin	190930	0
WT	2	PMA+Doxycycline+LPS+Nigericin	190930	149.48
Q703K	2	PMA+Doxycycline+LPS+Nigericin	190930	111.755
L353P	2	PMA+Doxycycline+LPS+Nigericin	190930	0
WT	1	PMA+Doxycycline+LPS+Nigericin	191003	992.418
Q703K	1	PMA+Doxycycline+LPS+Nigericin	191003	2058
L353P	1	PMA+Doxycycline+LPS+Nigericin	191003	217.738
WT	2	PMA+Doxycycline+LPS+Nigericin	191003	825.165
Q703K	2	PMA+Doxycycline+LPS+Nigericin	191003	2009.12
L353P	2	PMA+Doxycycline+LPS+Nigericin	191003	840.757
WT	1	PMA+Doxycycline+LPS+Nigericin	200610	1608.96
A75V	1	PMA+Doxycycline+LPS+Nigericin	200610	1271.73
E567G	1	PMA+Doxycycline+LPS+Nigericin	200610	3032.89
S726G	1	PMA+Doxycycline+LPS+Nigericin	200610	2984.63
S896P	1	PMA+Doxycycline+LPS+Nigericin	200610	2269
WT	2	PMA+Doxycycline+LPS+Nigericin	200610	1506.76
A75V	2	PMA+Doxycycline+LPS+Nigericin	200610	959.321
E567G	2	PMA+Doxycycline+LPS+Nigericin	200610	2969.8
S726G	2	PMA+Doxycycline+LPS+Nigericin	200610	3151.59
S896P	2	PMA+Doxycycline+LPS+Nigericin	200610	2559.25
WT	3	PMA+Doxycycline+LPS+Nigericin	200610	2553.17
WT	3	PMA+Doxycycline+LPS+Nigericin	200610	2799.79
WT	1	PMA+Doxycycline+LPS+Nigericin	200615	2896.34
A75V	1	PMA+Doxycycline+LPS+Nigericin	200615	1110.9
E567G	1	PMA+Doxycycline+LPS+Nigericin	200615	2564.57
S726G	1	PMA+Doxycycline+LPS+Nigericin	200615	3645.05
S896P	1	PMA+Doxycycline+LPS+Nigericin	200615	3632.22
WT	2	PMA+Doxycycline+LPS+Nigericin	200615	2821.75
A75V	2	PMA+Doxycycline+LPS+Nigericin	200615	1207.3
E567G	2	PMA+Doxycycline+LPS+Nigericin	200615	2797.52
S726G	2	PMA+Doxycycline+LPS+Nigericin	200615	3224.4
S896P	2	PMA+Doxycycline+LPS+Nigericin	200615	3969.44
WT	3	PMA+Doxycycline+LPS+Nigericin	200615	4008.66
WT	3	PMA+Doxycycline+LPS+Nigericin	200615	3920.24
WT	1	PMA+Doxycycline+LPS+Nigericin	200622	4930.79
A75V	1	PMA+Doxycycline+LPS+Nigericin	200622	2077.11
E567G	1	PMA+Doxycycline+LPS+Nigericin	200622	3483.9
S726G	1	PMA+Doxycycline+LPS+Nigericin	200622	4164.69
S896P	1	PMA+Doxycycline+LPS+Nigericin	200622	4314.73
WT	2	PMA+Doxycycline+LPS+Nigericin	200622	3942.26
A75V	2	PMA+Doxycycline+LPS+Nigericin	200622	2966.76
E567G	2	PMA+Doxycycline+LPS+Nigericin	200622	3409.58
S726G	2	PMA+Doxycycline+LPS+Nigericin	200622	4527.81
S896P	2	PMA+Doxycycline+LPS+Nigericin	200622	5490.63
WT	3	PMA+Doxycycline+LPS+Nigericin	200622	4850.18
WT	3	PMA+Doxycycline+LPS+Nigericin	200622	5090.94
WT	1	PMA+Doxycycline+LPS+Nigericin	200706	2303.64
A439T	1	PMA+Doxycycline+LPS+Nigericin	200706	4623.78
E311K	1	PMA+Doxycycline+LPS+Nigericin	200706	4585.8
G301D	1	PMA+Doxycycline+LPS+Nigericin	200706	3248.11
G767S	1	PMA+Doxycycline+LPS+Nigericin	200706	3733.09
L353P	1	PMA+Doxycycline+LPS+Nigericin	200706	559.516
T436N	1	PMA+Doxycycline+LPS+Nigericin	200706	3377.68
WT	2	PMA+Doxycycline+LPS+Nigericin	200706	2234.6
A439T	2	PMA+Doxycycline+LPS+Nigericin	200706	4285.33
E311K	2	PMA+Doxycycline+LPS+Nigericin	200706	4315.93
G301D	2	PMA+Doxycycline+LPS+Nigericin	200706	2977.98
G767S	2	PMA+Doxycycline+LPS+Nigericin	200706	3923.74
L353P	2	PMA+Doxycycline+LPS+Nigericin	200706	759.374
T436N	2	PMA+Doxycycline+LPS+Nigericin	200706	3458.11
WT	1	PMA+Doxycycline+LPS+Nigericin	200708	1720.5
A439T	1	PMA+Doxycycline+LPS+Nigericin	200708	6814.51
E311K	1	PMA+Doxycycline+LPS+Nigericin	200708	5110.76
G301D	1	PMA+Doxycycline+LPS+Nigericin	200708	2409.38
G767S	1	PMA+Doxycycline+LPS+Nigericin	200708	3744.89
L353P	1	PMA+Doxycycline+LPS+Nigericin	200708	492.238
T436N	1	PMA+Doxycycline+LPS+Nigericin	200708	3148.7
WT	2	PMA+Doxycycline+LPS+Nigericin	200708	1412.33
A439T	2	PMA+Doxycycline+LPS+Nigericin	200708	6719.89
E311K	2	PMA+Doxycycline+LPS+Nigericin	200708	4729.1
G301D	2	PMA+Doxycycline+LPS+Nigericin	200708	1879.26
G767S	2	PMA+Doxycycline+LPS+Nigericin	200708	3593.47
L353P	2	PMA+Doxycycline+LPS+Nigericin	200708	1146.93
T436N	2	PMA+Doxycycline+LPS+Nigericin	200708	3266.58
WT	1	PMA+Doxycycline+LPS+Nigericin	200715	2386.66
A439T	1	PMA+Doxycycline+LPS+Nigericin	200715	4685.07
E311K	1	PMA+Doxycycline+LPS+Nigericin	200715	3156.17
G301D	1	PMA+Doxycycline+LPS+Nigericin	200715	1978.34
G767S	1	PMA+Doxycycline+LPS+Nigericin	200715	3996.38
T436N	1	PMA+Doxycycline+LPS+Nigericin	200715	3177.36
WT	2	PMA+Doxycycline+LPS+Nigericin	200715	2537.66
A439T	2	PMA+Doxycycline+LPS+Nigericin	200715	4462.87
E311K	2	PMA+Doxycycline+LPS+Nigericin	200715	3436.33
G301D	2	PMA+Doxycycline+LPS+Nigericin	200715	1810.93
G767S	2	PMA+Doxycycline+LPS+Nigericin	200715	3890.92
T436N	2	PMA+Doxycycline+LPS+Nigericin	200715	4448.15
WT	1	PMA+Doxycycline+LPS+Nigericin	200812	3558.47
A75V	1	PMA+Doxycycline+LPS+Nigericin	200812	1715.2
E567G	1	PMA+Doxycycline+LPS+Nigericin	200812	3195.3
S726G	1	PMA+Doxycycline+LPS+Nigericin	200812	4700.39
S896P	1	PMA+Doxycycline+LPS+Nigericin	200812	3714.2
WT	2	PMA+Doxycycline+LPS+Nigericin	200812	3558.08
A75V	2	PMA+Doxycycline+LPS+Nigericin	200812	1891.71
E567G	2	PMA+Doxycycline+LPS+Nigericin	200812	3326.59
S726G	2	PMA+Doxycycline+LPS+Nigericin	200812	4631.64
S896P	2	PMA+Doxycycline+LPS+Nigericin	200812	3436.29
WT	1	PMA+Doxycycline+LPS+Nigericin	200825	1105.29
S726G	1	PMA+Doxycycline+LPS+Nigericin	200825	2559.92
S896P	1	PMA+Doxycycline+LPS+Nigericin	200825	1380.7
WT	2	PMA+Doxycycline+LPS+Nigericin	200825	978.439
S726G	2	PMA+Doxycycline+LPS+Nigericin	200825	2947.63
S896P	2	PMA+Doxycycline+LPS+Nigericin	200825	1305.29
WT	1	PMA+Doxycycline+LPS+Nigericin	200827	903.293
S896P	1	PMA+Doxycycline+LPS+Nigericin	200827	938.412
WT	2	PMA+Doxycycline+LPS+Nigericin	200827	930.164
S896P	2	PMA+Doxycycline+LPS+Nigericin	200827	986.981
WT	1	PMA+Doxycycline+LPS+Nigericin	200903	1224.96
E525K	1	PMA+Doxycycline+LPS+Nigericin	200903	265.441
R260W	1	PMA+Doxycycline+LPS+Nigericin	200903	913.129
Q703K	1	PMA+Doxycycline+LPS+Nigericin	200903	1268.89
T952M	1	PMA+Doxycycline+LPS+Nigericin	200903	1216.34
K565E	1	PMA+Doxycycline+LPS+Nigericin	200903	2290.11
L353P	1	PMA+Doxycycline+LPS+Nigericin	200903	678.765
WT	2	PMA+Doxycycline+LPS+Nigericin	200903	1167.27
E525K	2	PMA+Doxycycline+LPS+Nigericin	200903	292.662
R260W	2	PMA+Doxycycline+LPS+Nigericin	200903	1835.93
Q703K	2	PMA+Doxycycline+LPS+Nigericin	200903	1159.34
T952M	2	PMA+Doxycycline+LPS+Nigericin	200903	1064.41
K565E	2	PMA+Doxycycline+LPS+Nigericin	200903	2414.59
L353P	2	PMA+Doxycycline+LPS+Nigericin	200903	1035.45
WT	1	PMA+Doxycycline+LPS+Nigericin	200907	1719.21
E525K	1	PMA+Doxycycline+LPS+Nigericin	200907	956.951
R260W	1	PMA+Doxycycline+LPS+Nigericin	200907	1875.7
Q703K	1	PMA+Doxycycline+LPS+Nigericin	200907	1037.39
T952M	1	PMA+Doxycycline+LPS+Nigericin	200907	2202.85
K565E	1	PMA+Doxycycline+LPS+Nigericin	200907	3687.39
L353P	1	PMA+Doxycycline+LPS+Nigericin	200907	1585.84
WT	2	PMA+Doxycycline+LPS+Nigericin	200907	1934.76
E525K	2	PMA+Doxycycline+LPS+Nigericin	200907	870.117
R260W	2	PMA+Doxycycline+LPS+Nigericin	200907	1696.82
Q703K	2	PMA+Doxycycline+LPS+Nigericin	200907	1097.43
T952M	2	PMA+Doxycycline+LPS+Nigericin	200907	2356.87
K565E	2	PMA+Doxycycline+LPS+Nigericin	200907	3362.21
L353P	2	PMA+Doxycycline+LPS+Nigericin	200907	2793.71
WT	1	PMA+Doxycycline+LPS+Nigericin	200914	1324.88
E525K	1	PMA+Doxycycline+LPS+Nigericin	200914	561.427
R260W	1	PMA+Doxycycline+LPS+Nigericin	200914	867.158
Q703K	1	PMA+Doxycycline+LPS+Nigericin	200914	1199.19
T952M	1	PMA+Doxycycline+LPS+Nigericin	200914	629.114
K565E	1	PMA+Doxycycline+LPS+Nigericin	200914	1847.43
L353P	1	PMA+Doxycycline+LPS+Nigericin	200914	283.474
WT	2	PMA+Doxycycline+LPS+Nigericin	200914	1066.97
E525K	2	PMA+Doxycycline+LPS+Nigericin	200914	517.664
R260W	2	PMA+Doxycycline+LPS+Nigericin	200914	798.182
Q703K	2	PMA+Doxycycline+LPS+Nigericin	200914	1119.24
T952M	2	PMA+Doxycycline+LPS+Nigericin	200914	715.968
K565E	2	PMA+Doxycycline+LPS+Nigericin	200914	1892.62
L353P	2	PMA+Doxycycline+LPS+Nigericin	200914	330.545
WT	1	PMA+Doxycycline+LPS+Nigericin	200930	3965.47
E525K	1	PMA+Doxycycline+LPS+Nigericin	200930	848.503
R260W	1	PMA+Doxycycline+LPS+Nigericin	200930	2375.49
Q703K	1	PMA+Doxycycline+LPS+Nigericin	200930	3466.47
T952M	1	PMA+Doxycycline+LPS+Nigericin	200930	3493.97
K565E	1	PMA+Doxycycline+LPS+Nigericin	200930	4259.3
L353P	1	PMA+Doxycycline+LPS+Nigericin	200930	799.407
WT	2	PMA+Doxycycline+LPS+Nigericin	200930	4232.94
E525K	2	PMA+Doxycycline+LPS+Nigericin	200930	898.745
R260W	2	PMA+Doxycycline+LPS+Nigericin	200930	2619.06
Q703K	2	PMA+Doxycycline+LPS+Nigericin	200930	3453.98
T952M	2	PMA+Doxycycline+LPS+Nigericin	200930	3382.57
K565E	2	PMA+Doxycycline+LPS+Nigericin	200930	4461.94
L353P	2	PMA+Doxycycline+LPS+Nigericin	200930	655.19
WT	1	PMA+Doxycycline+LPS+Nigericin	201005	4279.23
E525K	1	PMA+Doxycycline+LPS+Nigericin	201005	288.055
R260W	1	PMA+Doxycycline+LPS+Nigericin	201005	910.623
Q703K	1	PMA+Doxycycline+LPS+Nigericin	201005	1456.63
T952M	1	PMA+Doxycycline+LPS+Nigericin	201005	1301.19
K565E	1	PMA+Doxycycline+LPS+Nigericin	201005	4619.48
L353P	1	PMA+Doxycycline+LPS+Nigericin	201005	500.846
WT	2	PMA+Doxycycline+LPS+Nigericin	201005	3867.96
E525K	2	PMA+Doxycycline+LPS+Nigericin	201005	333.032
R260W	2	PMA+Doxycycline+LPS+Nigericin	201005	923.313
Q703K	2	PMA+Doxycycline+LPS+Nigericin	201005	1694.71
T952M	2	PMA+Doxycycline+LPS+Nigericin	201005	1328.16
K565E	2	PMA+Doxycycline+LPS+Nigericin	201005	3681.24
L353P	2	PMA+Doxycycline+LPS+Nigericin	201005	411.106
WT	1	PMA+Doxycycline+LPS+Nigericin	201012	1936.36
E525K	1	PMA+Doxycycline+LPS+Nigericin	201012	751.585
R260W	1	PMA+Doxycycline+LPS+Nigericin	201012	1402.96
Q703K	1	PMA+Doxycycline+LPS+Nigericin	201012	2148.27
T952M	1	PMA+Doxycycline+LPS+Nigericin	201012	1055.3
K565E	1	PMA+Doxycycline+LPS+Nigericin	201012	3991.05
L353P	1	PMA+Doxycycline+LPS+Nigericin	201012	430.814
WT	2	PMA+Doxycycline+LPS+Nigericin	201012	1968.32
E525K	2	PMA+Doxycycline+LPS+Nigericin	201012	679.449
R260W	2	PMA+Doxycycline+LPS+Nigericin	201012	1934.38
Q703K	2	PMA+Doxycycline+LPS+Nigericin	201012	2214.26
T952M	2	PMA+Doxycycline+LPS+Nigericin	201012	1342.19
K565E	2	PMA+Doxycycline+LPS+Nigericin	201012	7307.71
L353P	2	PMA+Doxycycline+LPS+Nigericin	201012	952.09
WT	1	PMA+Doxycycline+LPS+Nigericin	201019	461.268
E525K	1	PMA+Doxycycline+LPS+Nigericin	201019	249.335
R260W	1	PMA+Doxycycline+LPS+Nigericin	201019	964.711
Q703K	1	PMA+Doxycycline+LPS+Nigericin	201019	1486.31
T952M	1	PMA+Doxycycline+LPS+Nigericin	201019	548.973
K565E	1	PMA+Doxycycline+LPS+Nigericin	201019	2492.07
L353P	1	PMA+Doxycycline+LPS+Nigericin	201019	538.921
WT	2	PMA+Doxycycline+LPS+Nigericin	201019	447.945
E525K	2	PMA+Doxycycline+LPS+Nigericin	201019	247.57
R260W	2	PMA+Doxycycline+LPS+Nigericin	201019	435.462
Q703K	2	PMA+Doxycycline+LPS+Nigericin	201019	1395.18
T952M	2	PMA+Doxycycline+LPS+Nigericin	201019	911.272
K565E	2	PMA+Doxycycline+LPS+Nigericin	201019	2735.75
L353P	2	PMA+Doxycycline+LPS+Nigericin	201019	754.749
WT	1	PMA+Doxycycline+LPS+Nigericin	201109	3376.94
E525K	1	PMA+Doxycycline+LPS+Nigericin	201109	210.999
R260W	1	PMA+Doxycycline+LPS+Nigericin	201109	435.58
Q703K	1	PMA+Doxycycline+LPS+Nigericin	201109	609.159
L353P	1	PMA+Doxycycline+LPS+Nigericin	201109	526.99
WT	2	PMA+Doxycycline+LPS+Nigericin	201109	3300.19
E525K	2	PMA+Doxycycline+LPS+Nigericin	201109	488.093
R260W	2	PMA+Doxycycline+LPS+Nigericin	201109	901.013
Q703K	2	PMA+Doxycycline+LPS+Nigericin	201109	416.804
L353P	2	PMA+Doxycycline+LPS+Nigericin	201109	673.346
WT	3	PMA+Doxycycline+LPS+Nigericin	201109	1194.71
WT	3	PMA+Doxycycline+LPS+Nigericin	201109	236.544
WT	1	PMA+Doxycycline+LPS+Nigericin	210126	967.187
L1016F	1	PMA+Doxycycline+LPS+Nigericin	210126	1004.08
S726G/S896P	1	PMA+Doxycycline+LPS+Nigericin	210126	1590.66
E525K	1	PMA+Doxycycline+LPS+Nigericin	210126	376.803
R260W	1	PMA+Doxycycline+LPS+Nigericin	210126	850.694
WT	2	PMA+Doxycycline+LPS+Nigericin	210126	923.973
L1016F	2	PMA+Doxycycline+LPS+Nigericin	210126	1096.66
S726G/S896P	2	PMA+Doxycycline+LPS+Nigericin	210126	1397.64
E525K	2	PMA+Doxycycline+LPS+Nigericin	210126	358.366
R260W	2	PMA+Doxycycline+LPS+Nigericin	210126	741.899
WT	1	PMA+Doxycycline+LPS+Nigericin	210209	1564.83
L1016F	1	PMA+Doxycycline+LPS+Nigericin	210209	2427.86
S726G/S896P	1	PMA+Doxycycline+LPS+Nigericin	210209	3509.21
E525K	1	PMA+Doxycycline+LPS+Nigericin	210209	1369.93
R260W	1	PMA+Doxycycline+LPS+Nigericin	210209	1772.15
WT	2	PMA+Doxycycline+LPS+Nigericin	210209	1511.52
L1016F	2	PMA+Doxycycline+LPS+Nigericin	210209	3170.87
S726G/S896P	2	PMA+Doxycycline+LPS+Nigericin	210209	3422.98
E525K	2	PMA+Doxycycline+LPS+Nigericin	210209	1289.73
R260W	2	PMA+Doxycycline+LPS+Nigericin	210209	1589.09
WT	1	PMA+Doxycycline+LPS+Nigericin	210218	1183.41
L1016F	1	PMA+Doxycycline+LPS+Nigericin	210218	686.097
S726G/S896P	1	PMA+Doxycycline+LPS+Nigericin	210218	1004.36
E525K	1	PMA+Doxycycline+LPS+Nigericin	210218	223.551
R260W	1	PMA+Doxycycline+LPS+Nigericin	210218	628.708
WT	2	PMA+Doxycycline+LPS+Nigericin	210218	1325.07
L1016F	2	PMA+Doxycycline+LPS+Nigericin	210218	564.43
S726G/S896P	2	PMA+Doxycycline+LPS+Nigericin	210218	1077.29
E525K	2	PMA+Doxycycline+LPS+Nigericin	210218	263.075
R260W	2	PMA+Doxycycline+LPS+Nigericin	210218	693.437
WT	1	PMA+Doxycycline+LPS+Nigericin	210309	992.23
E525K	1	PMA+Doxycycline+LPS+Nigericin	210309	221.077
R260W	1	PMA+Doxycycline+LPS+Nigericin	210309	771.878
WT	2	PMA+Doxycycline+LPS+Nigericin	210309	1035.47
E525K	2	PMA+Doxycycline+LPS+Nigericin	210309	212.582
R260W	2	PMA+Doxycycline+LPS+Nigericin	210309	888.66
WT	3	PMA+Doxycycline+LPS+Nigericin	210309	1454.35
WT	3	PMA+Doxycycline+LPS+Nigericin	210309	2038.44
WT	1	PMA+Doxycycline+LPS+Nigericin	210323	748.119
E525K	1	PMA+Doxycycline+LPS+Nigericin	210323	821.751
R260W	1	PMA+Doxycycline+LPS+Nigericin	210323	1073.68
WT	2	PMA+Doxycycline+LPS+Nigericin	210323	692.82
E525K	2	PMA+Doxycycline+LPS+Nigericin	210323	910.091
R260W	2	PMA+Doxycycline+LPS+Nigericin	210323	1372.4
WT	3	PMA+Doxycycline+LPS+Nigericin	210323	1484.26
WT	3	PMA+Doxycycline+LPS+Nigericin	210323	1447.05
WT	1	PMA+Doxycycline+LPS+Nigericin	210330	736.805
E525K	1	PMA+Doxycycline+LPS+Nigericin	210330	101.149
R260W	1	PMA+Doxycycline+LPS+Nigericin	210330	390.393
WT	2	PMA+Doxycycline+LPS+Nigericin	210330	516.769
E525K	2	PMA+Doxycycline+LPS+Nigericin	210330	200.484
R260W	2	PMA+Doxycycline+LPS+Nigericin	210330	334.718
WT	3	PMA+Doxycycline+LPS+Nigericin	210330	865.997
WT	3	PMA+Doxycycline+LPS+Nigericin	210330	912.125

## Sheet: TNF_PMA
Genotype	Replicate	Treatment	Experiment	TNF
WT	1	PMA	170621	278.811
A352V	1	PMA	170621	527.567
L353P	1	PMA	170621	416.792
Q703K	1	PMA	170621	248.011
T952M	1	PMA	170621	201.912
K375E	1	PMA	170621	262.844
K568N	1	PMA	170621	159.588
WT	2	PMA	170621	292.904
A352V	2	PMA	170621	504.586
L353P	2	PMA	170621	350.523
Q703K	2	PMA	170621	250.949
T952M	2	PMA	170621	181.293
K375E	2	PMA	170621	259.734
K568N	2	PMA	170621	161.062
WT	1	PMA	171002	308.498
G767S	1	PMA	171002	306.587
E311K	1	PMA	171002	271.927
V262G	1	PMA	171002	293.529
G301D	1	PMA	171002	272.166
I313V	1	PMA	171002	221.314
A439T	1	PMA	171002	221.314
WT	2	PMA	171002	305.621
G767S	2	PMA	171002	282.723
E311K	2	PMA	171002	267.463
V262G	2	PMA	171002	314.056
G301D	2	PMA	171002	247.356
I313V	2	PMA	171002	229.097
A439T	2	PMA	171002	213.557
WT	1	PMA	171011	308.498
G767S	1	PMA	171011	306.587
E311K	1	PMA	171011	271.927
V262G	1	PMA	171011	293.529
G301D	1	PMA	171011	272.166
I313V	1	PMA	171011	221.314
A439T	1	PMA	171011	221.314
WT	2	PMA	171011	305.621
G767S	2	PMA	171011	282.723
E311K	2	PMA	171011	267.463
V262G	2	PMA	171011	314.056
G301D	2	PMA	171011	247.356
I313V	2	PMA	171011	229.097
A439T	2	PMA	171011	213.557
WT	1	PMA	171030	333.74
G767S	1	PMA	171030	325.756
E311K	1	PMA	171030	355.139
G301D	1	PMA	171030	356.214
WT	2	PMA	171030	309.85
G767S	2	PMA	171030	347.632
E311K	2	PMA	171030	365.358
G301D	2	PMA	171030	348.704
WT	1	PMA	171204	439.14
A439T	1	PMA	171204	409.9
I313V	1	PMA	171204	381.78
V262G	1	PMA	171204	432.64
WT	2	PMA	171204	424.35
A439T	2	PMA	171204	426.57
I313V	2	PMA	171204	389.34
V262G	2	PMA	171204	465.29
WT	1	PMA	171212	290.483
I313V	1	PMA	171212	277.971
V262G	1	PMA	171212	262.292
WT	2	PMA	171212	309.9
I313V	2	PMA	171212	286.315
V262G	2	PMA	171212	275.204
WT	1	PMA	171218	107.013
R168Q	1	PMA	171218	59.564
I334V	1	PMA	171218	95.6342
E690K	1	PMA	171218	65.9386
M701T	1	PMA	171218	65.375
G569R	1	PMA	171218	66.977
Y859C	1	PMA	171218	67.206
WT	2	PMA	171218	107.53
R168Q	2	PMA	171218	70.634
I334V	2	PMA	171218	86.9927
E690K	2	PMA	171218	68.0874
M701T	2	PMA	171218	53.327
G569R	2	PMA	171218	55.589
Y859C	2	PMA	171218	62.634
WT	1	PMA	180116	448.45
R168Q	1	PMA	180116	185.784
I334V	1	PMA	180116	286.92
E690K	1	PMA	180116	237.719
M701T	1	PMA	180116	267.846
G569R	1	PMA	180116	315.287
Y859C	1	PMA	180116	304.553
WT	2	PMA	180116	434.596
R168Q	2	PMA	180116	248.395
I334V	2	PMA	180116	302.666
E690K	2	PMA	180116	248.956
M701T	2	PMA	180116	256.039
G569R	2	PMA	180116	337.682
Y859C	2	PMA	180116	310.933
WT	1	PMA	180122	136.857
R168Q	1	PMA	180122	126.799
I334V	1	PMA	180122	147.247
E690K	1	PMA	180122	131.11
M701T	1	PMA	180122	120.068
G569R	1	PMA	180122	84.209
Y859C	1	PMA	180122	117.042
WT	2	PMA	180122	130.708
R168Q	2	PMA	180122	148.903
I334V	2	PMA	180122	147.536
E690K	2	PMA	180122	145.228
M701T	2	PMA	180122	86.31
G569R	2	PMA	180122	74.918
Y859C	2	PMA	180122	118.857
WT	1	PMA	180129	491.446
R168Q	1	PMA	180129	293.722
I334V	1	PMA	180129	283.881
E690K	1	PMA	180129	368.347
M701T	1	PMA	180129	557.195
G569R	1	PMA	180129	428.66
Y859C	1	PMA	180129	428.66
WT	2	PMA	180129	462.491
R168Q	2	PMA	180129	297.443
I334V	2	PMA	180129	269.811
E690K	2	PMA	180129	368.347
M701T	2	PMA	180129	497.986
G569R	2	PMA	180129	414.805
Y859C	2	PMA	180129	385.278
WT	1	PMA	180212	362.805
T436N	1	PMA	180212	359.437
Y570C	1	PMA	180212	399.896
T348M	1	PMA	180212	372.038
A439V	1	PMA	180212	370.56
WT	2	PMA	180212	365.02
T436N	2	PMA	180212	385.859
Y570C	2	PMA	180212	371.116
T348M	2	PMA	180212	341.042
A439V	2	PMA	180212	342.885
WT	1	PMA	180320	316.432
T436N	1	PMA	180320	304.451
Y570C	1	PMA	180320	376.471
T348M	1	PMA	180320	268.529
A439V	1	PMA	180320	220.173
Y859C	1	PMA	180320	348.159
WT	2	PMA	180320	329.206
T436N	2	PMA	180320	298.764
Y570C	2	PMA	180320	336.375
T348M	2	PMA	180320	252.875
A439V	2	PMA	180320	223.512
Y859C	2	PMA	180320	361.947
WT	1	PMA	180327	407.974
T436N	1	PMA	180327	269.6
Y570C	1	PMA	180327	290.077
T348M	1	PMA	180327	280.571
A439V	1	PMA	180327	349.08
Y859C	1	PMA	180327	447.714
WT	2	PMA	180327	399.602
T436N	2	PMA	180327	264.405
Y570C	2	PMA	180327	288.466
T348M	2	PMA	180327	283.375
A439V	2	PMA	180327	349.91
Y859C	2	PMA	180327	457.82
WT	3	PMA	180327	297.868
WT	3	PMA	180327	291.815
WT	1	PMA	180329	335.551
T436N	1	PMA	180329	280.808
Y570C	1	PMA	180329	282.709
T348M	1	PMA	180329	268.545
A439V	1	PMA	180329	287.897
Y859C	1	PMA	180329	255.807
WT	2	PMA	180329	332.189
T436N	2	PMA	180329	301.916
Y570C	2	PMA	180329	308.649
T348M	2	PMA	180329	256.995
A439V	2	PMA	180329	258.178
Y859C	2	PMA	180329	277.462
WT	3	PMA	180329	301.068
WT	3	PMA	180329	330
WT	1	PMA	180905	98.6582
V198M	1	PMA	180905	33.6319
Y859C	1	PMA	180905	81.9408
D303N	1	PMA	180905	52.9558
D303H	1	PMA	180905	44.7223
WT	2	PMA	180905	91.9332
V198M	2	PMA	180905	38.2472
Y859C	2	PMA	180905	94.8024
D303N	2	PMA	180905	55.4989
D303H	2	PMA	180905	40.6074
WT	3	PMA	180905	53.7366
WT	3	PMA	180905	52.566
WT	1	PMA	181015	311.76
V198M	1	PMA	181015	147.57
Y859C	1	PMA	181015	220.16
D303N	1	PMA	181015	278.625
D303H	1	PMA	181015	288.163
K568N	1	PMA	181015	290.519
K375E	1	PMA	181015	158.876
WT	2	PMA	181015	339.902
V198M	2	PMA	181015	166.755
Y859C	2	PMA	181015	164.947
D303N	2	PMA	181015	296.71
D303H	2	PMA	181015	287.1
K568N	2	PMA	181015	298.426
K375E	2	PMA	181015	178.86
WT	3	PMA	181015	218.503
WT	3	PMA	181015	250.162
WT	1	PMA	181024	337.407
V198M	1	PMA	181024	306.931
Y859C	1	PMA	181024	423.253
D303N	1	PMA	181024	329.531
D303H	1	PMA	181024	273.134
K568N	1	PMA	181024	249.529
K375E	1	PMA	181024	73.8094
WT	2	PMA	181024	396.344
V198M	2	PMA	181024	342.505
Y859C	2	PMA	181024	407.431
D303N	2	PMA	181024	324.302
D303H	2	PMA	181024	272.429
K568N	2	PMA	181024	225.898
K375E	2	PMA	181024	1.70436
WT	3	PMA	181024	359.417
WT	3	PMA	181024	367.732
WT	1	PMA	181105	148.833
V198M	1	PMA	181105	122.599
Y859C	1	PMA	181105	130.095
D303N	1	PMA	181105	106.006
D303H	1	PMA	181105	118.603
K568N	1	PMA	181105	115.586
K375E	1	PMA	181105	106.888
WT	2	PMA	181105	148.368
V198M	2	PMA	181105	120.588
Y859C	2	PMA	181105	195.267
D303N	2	PMA	181105	131.55
D303H	2	PMA	181105	154.762
K568N	2	PMA	181105	129.191
K375E	2	PMA	181105	116.059
WT	3	PMA	181105	110.365
WT	3	PMA	181105	109.768
WT	1	PMA	181114	512.679
V198M	1	PMA	181114	454.703
Y859C	1	PMA	181114	0
D303N	1	PMA	181114	376.304
D303H	1	PMA	181114	292.923
K568N	1	PMA	181114	384.861
K375E	1	PMA	181114	434.076
WT	2	PMA	181114	541.725
V198M	2	PMA	181114	451.131
Y859C	2	PMA	181114	0
D303N	2	PMA	181114	399.594
D303H	2	PMA	181114	321.656
K568N	2	PMA	181114	430.073
K375E	2	PMA	181114	465.808
WT	3	PMA	181114	412.777
WT	3	PMA	181114	450.103
WT	1	PMA	190813	824.855
Q703K	1	PMA	190813	724.356
L353P	1	PMA	190813	457.889
WT	2	PMA	190813	820.622
Q703K	2	PMA	190813	710.192
L353P	2	PMA	190813	616.502
WT	1	PMA	190822	364.146
Q703K	1	PMA	190822	267.123
L353P	1	PMA	190822	256.067
WT	2	PMA	190822	351.773
Q703K	2	PMA	190822	247.687
L353P	2	PMA	190822	257.742
WT	1	PMA	190926	192.201
Q703K	1	PMA	190926	150.089
L353P	1	PMA	190926	164.194
WT	2	PMA	190926	176.186
Q703K	2	PMA	190926	146.684
L353P	2	PMA	190926	180.25
WT	1	PMA	190930	233.679
Q703K	1	PMA	190930	17.7009
L353P	1	PMA	190930	54.3993
WT	2	PMA	190930	41.2621
Q703K	2	PMA	190930	31.5813
L353P	2	PMA	190930	31.5813
WT	1	PMA	191003	118.64
Q703K	1	PMA	191003	158.87
L353P	1	PMA	191003	164.045
WT	2	PMA	191003	133.984
Q703K	2	PMA	191003	154.851
L353P	2	PMA	191003	166.924
WT	1	PMA	200610	598.153
A75V	1	PMA	200610	535.674
E567G	1	PMA	200610	571.731
S726G	1	PMA	200610	634.365
S896P	1	PMA	200610	586.928
WT	2	PMA	200610	583.209
A75V	2	PMA	200610	564.851
E567G	2	PMA	200610	636.782
S726G	2	PMA	200610	655.546
S896P	2	PMA	200610	561.221
WT	3	PMA	200610	581.342
WT	3	PMA	200610	600.889
WT	1	PMA	200615	324.152
A75V	1	PMA	200615	221.87
E567G	1	PMA	200615	521.865
S726G	1	PMA	200615	227.73
S896P	1	PMA	200615	306.754
WT	2	PMA	200615	311.379
A75V	2	PMA	200615	210.802
E567G	2	PMA	200615	477.515
S726G	2	PMA	200615	223.596
S896P	2	PMA	200615	320.573
WT	3	PMA	200615	172.362
WT	3	PMA	200615	268.552
WT	1	PMA	200622	760.048
A75V	1	PMA	200622	586.838
E567G	1	PMA	200622	539.678
S726G	1	PMA	200622	607.654
S896P	1	PMA	200622	603.244
WT	2	PMA	200622	754.593
A75V	2	PMA	200622	584.154
E567G	2	PMA	200622	556.804
S726G	2	PMA	200622	631.421
S896P	2	PMA	200622	596.636
WT	3	PMA	200622	671.455
WT	3	PMA	200622	666.434
WT	1	PMA	200706	344.783
A439T	1	PMA	200706	312.794
E311K	1	PMA	200706	330.109
G301D	1	PMA	200706	343.236
G767S	1	PMA	200706	400.576
L353P	1	PMA	200706	558.072
T436N	1	PMA	200706	422.733
WT	2	PMA	200706	319.327
A439T	2	PMA	200706	262.392
E311K	2	PMA	200706	281.033
G301D	2	PMA	200706	372.712
G767S	2	PMA	200706	337.249
L353P	2	PMA	200706	485.332
T436N	2	PMA	200706	384.054
WT	1	PMA	200708	446.678
A439T	1	PMA	200708	513.649
E311K	1	PMA	200708	493.635
G301D	1	PMA	200708	528.767
G767S	1	PMA	200708	420.103
L353P	1	PMA	200708	513.718
T436N	1	PMA	200708	413.483
WT	2	PMA	200708	483.375
A439T	2	PMA	200708	544.358
E311K	2	PMA	200708	560.909
G301D	2	PMA	200708	522.429
G767S	2	PMA	200708	423.415
L353P	2	PMA	200708	464.666
T436N	2	PMA	200708	398.837
WT	1	PMA	200715	415.081
A439T	1	PMA	200715	278.052
E311K	1	PMA	200715	225.279
G301D	1	PMA	200715	384.789
G767S	1	PMA	200715	323.324
T436N	1	PMA	200715	346.413
WT	2	PMA	200715	378.884
A439T	2	PMA	200715	306.7
E311K	2	PMA	200715	223.815
G301D	2	PMA	200715	406.949
G767S	2	PMA	200715	360.106
T436N	2	PMA	200715	363.707
WT	1	PMA	200812	300.959
A75V	1	PMA	200812	454.629
E567G	1	PMA	200812	431.502
S726G	1	PMA	200812	456.56
S896P	1	PMA	200812	380.99
WT	2	PMA	200812	302.851
A75V	2	PMA	200812	497.976
E567G	2	PMA	200812	405.754
S726G	2	PMA	200812	451.928
S896P	2	PMA	200812	355.476
WT	1	PMA	200825	215.168
S726G	1	PMA	200825	244.565
S896P	1	PMA	200825	201.8
WT	2	PMA	200825	190.417
S726G	2	PMA	200825	262.588
S896P	2	PMA	200825	191.468
WT	1	PMA	200827	250.585
S896P	1	PMA	200827	250.815
WT	2	PMA	200827	252.885
S896P	2	PMA	200827	273.48
WT	1	PMA	200903	381.647
E525K	1	PMA	200903	293.493
R260W	1	PMA	200903	384.534
Q703K	1	PMA	200903	217.321
T952M	1	PMA	200903	356.821
K565E	1	PMA	200903	295.035
L353P	1	PMA	200903	409.623
WT	2	PMA	200903	337.147
E525K	2	PMA	200903	281.962
R260W	2	PMA	200903	272.487
Q703K	2	PMA	200903	256.065
T952M	2	PMA	200903	326.306
K565E	2	PMA	200903	295.243
L353P	2	PMA	200903	398.277
WT	1	PMA	200907	51.9792
E525K	1	PMA	200907	65.5549
R260W	1	PMA	200907	48.3069
Q703K	1	PMA	200907	18.1875
T952M	1	PMA	200907	47.4633
K565E	1	PMA	200907	58.7591
L353P	1	PMA	200907	67.442
WT	2	PMA	200907	94.3635
E525K	2	PMA	200907	37.4701
R260W	2	PMA	200907	44.0496
Q703K	2	PMA	200907	36.1877
T952M	2	PMA	200907	50.8499
K565E	2	PMA	200907	51.3016
L353P	2	PMA	200907	61.1007
WT	1	PMA	200914	249.87
E525K	1	PMA	200914	214.596
R260W	1	PMA	200914	317.955
Q703K	1	PMA	200914	276.712
T952M	1	PMA	200914	245.645
K565E	1	PMA	200914	313.142
L353P	1	PMA	200914	425.395
WT	2	PMA	200914	221.734
E525K	2	PMA	200914	225.54
R260W	2	PMA	200914	320.938
Q703K	2	PMA	200914	325.764
T952M	2	PMA	200914	257.762
K565E	2	PMA	200914	326.224
L353P	2	PMA	200914	358.445
WT	1	PMA	200930	213.342
E525K	1	PMA	200930	7.34706
R260W	1	PMA	200930	0
Q703K	1	PMA	200930	178.349
T952M	1	PMA	200930	286.967
K565E	1	PMA	200930	246.631
L353P	1	PMA	200930	275.11
WT	2	PMA	200930	207.587
E525K	2	PMA	200930	322.106
R260W	2	PMA	200930	219.432
Q703K	2	PMA	200930	255.405
T952M	2	PMA	200930	262.019
K565E	2	PMA	200930	252.547
L353P	2	PMA	200930	275.11
WT	1	PMA	201005	362.208
E525K	1	PMA	201005	179.535
R260W	1	PMA	201005	179.322
Q703K	1	PMA	201005	226.217
T952M	1	PMA	201005	189.367
K565E	1	PMA	201005	244.216
L353P	1	PMA	201005	297.847
WT	2	PMA	201005	352.914
E525K	2	PMA	201005	183.154
R260W	2	PMA	201005	176.343
Q703K	2	PMA	201005	226.869
T952M	2	PMA	201005	187.596
K565E	2	PMA	201005	252.849
L353P	2	PMA	201005	302.302
WT	1	PMA	201012	361.676
E525K	1	PMA	201012	169.862
R260W	1	PMA	201012	128.163
Q703K	1	PMA	201012	181.563
T952M	1	PMA	201012	176.623
K565E	1	PMA	201012	155.74
L353P	1	PMA	201012	204.899
WT	2	PMA	201012	349.165
E525K	2	PMA	201012	149.543
R260W	2	PMA	201012	128.961
Q703K	2	PMA	201012	156.643
T952M	2	PMA	201012	147.278
K565E	2	PMA	201012	157.365
L353P	2	PMA	201012	203.022
WT	1	PMA	201019	120.922
E525K	1	PMA	201019	226.222
R260W	1	PMA	201019	257.505
Q703K	1	PMA	201019	220.923
T952M	1	PMA	201019	183.216
K565E	1	PMA	201019	228.47
L353P	1	PMA	201019	243.138
WT	2	PMA	201019	116.954
E525K	2	PMA	201019	229.753
R260W	2	PMA	201019	210.09
Q703K	2	PMA	201019	245.183
T952M	2	PMA	201019	188.588
K565E	2	PMA	201019	227.596
L353P	2	PMA	201019	244.236
WT	1	PMA	201109	439.989
E525K	1	PMA	201109	202.094
R260W	1	PMA	201109	212.843
Q703K	1	PMA	201109	310.576
L353P	1	PMA	201109	329.998
WT	2	PMA	201109	452.352
E525K	2	PMA	201109	212.387
R260W	2	PMA	201109	244.804
Q703K	2	PMA	201109	321.211
L353P	2	PMA	201109	324.294
WT	3	PMA	201109	240.618
WT	3	PMA	201109	208.745
WT	1	PMA	210126	263.123
L1016F	1	PMA	210126	216.376
S726G/S896P	1	PMA	210126	222.311
E525K	1	PMA	210126	265.004
R260W	1	PMA	210126	311.284
WT	2	PMA	210126	264.769
L1016F	2	PMA	210126	228.501
S726G/S896P	2	PMA	210126	234.947
E525K	2	PMA	210126	318.068
R260W	2	PMA	210126	318.31
WT	1	PMA	210209	323.07
L1016F	1	PMA	210209	382.876
S726G/S896P	1	PMA	210209	372.302
E525K	1	PMA	210209	301.836
R260W	1	PMA	210209	328.802
WT	2	PMA	210209	303.272
L1016F	2	PMA	210209	347.417
S726G/S896P	2	PMA	210209	372.302
E525K	2	PMA	210209	331.668
R260W	2	PMA	210209	330.808
WT	1	PMA	210218	318.716
L1016F	1	PMA	210218	340.359
S726G/S896P	1	PMA	210218	264.379
E525K	1	PMA	210218	319.664
R260W	1	PMA	210218	359.532
WT	2	PMA	210218	342.748
L1016F	2	PMA	210218	313.511
S726G/S896P	2	PMA	210218	270.407
E525K	2	PMA	210218	349.21
R260W	2	PMA	210218	330.585
WT	1	PMA	210309	531.949
E525K	1	PMA	210309	303.019
R260W	1	PMA	210309	400.859
WT	2	PMA	210309	503.833
E525K	2	PMA	210309	307.968
R260W	2	PMA	210309	398.022
WT	3	PMA	210309	361.347
WT	3	PMA	210309	364.716
WT	1	PMA	210323	378.447
E525K	1	PMA	210323	426.385
R260W	1	PMA	210323	426.63
WT	2	PMA	210323	381.137
E525K	2	PMA	210323	397.033
R260W	2	PMA	210323	448.655
WT	3	PMA	210323	311.674
WT	3	PMA	210323	306.535
WT	1	PMA	210330	241.551
E525K	1	PMA	210330	150.558
R260W	1	PMA	210330	152.681
WT	2	PMA	210330	194.6
E525K	2	PMA	210330	154.335
R260W	2	PMA	210330	153.862
WT	3	PMA	210330	152.917
WT	3	PMA	210330	155.282

## Sheet: TNF_PMA+Dox
Genotype	Replicate	Treatment	Experiment	TNF
WT	1	PMA+Doxycycline	170419	628.979
A352V	1	PMA+Doxycycline	170419	145.823
L353P	1	PMA+Doxycycline	170419	119.816
Q703K	1	PMA+Doxycycline	170419	111.073
T952M	1	PMA+Doxycycline	170419	219.613
K375E	1	PMA+Doxycycline	170419	141.932
WT	2	PMA+Doxycycline	170419	628.979
A352V	2	PMA+Doxycycline	170419	167.253
L353P	2	PMA+Doxycycline	170419	119.816
Q703K	2	PMA+Doxycycline	170419	137.19
T952M	2	PMA+Doxycycline	170419	445.647
K375E	2	PMA+Doxycycline	170419	261.034
WT	1	PMA+Doxycycline	170427	100.325
A352V	1	PMA+Doxycycline	170427	228.409
L353P	1	PMA+Doxycycline	170427	201.044
Q703K	1	PMA+Doxycycline	170427	171.964
T952M	1	PMA+Doxycycline	170427	167.594
K375E	1	PMA+Doxycycline	170427	165.36
WT	2	PMA+Doxycycline	170427	122.002
A352V	2	PMA+Doxycycline	170427	222.998
L353P	2	PMA+Doxycycline	170427	188.829
Q703K	2	PMA+Doxycycline	170427	171.412
K375E	2	PMA+Doxycycline	170427	155.727
WT	1	PMA+Doxycycline	170621	243.21
A352V	1	PMA+Doxycycline	170621	426.187
L353P	1	PMA+Doxycycline	170621	319.484
Q703K	1	PMA+Doxycycline	170621	220.748
T952M	1	PMA+Doxycycline	170621	176.765
K375E	1	PMA+Doxycycline	170621	253.526
K568N	1	PMA+Doxycycline	170621	159.834
WT	2	PMA+Doxycycline	170621	248.968
A352V	2	PMA+Doxycycline	170621	393.266
L353P	2	PMA+Doxycycline	170621	311.111
Q703K	2	PMA+Doxycycline	170621	215.589
T952M	2	PMA+Doxycycline	170621	165.631
K375E	2	PMA+Doxycycline	170621	224.836
K568N	2	PMA+Doxycycline	170621	19.7367
WT	1	PMA+Doxycycline	171002	273.656
G767S	1	PMA+Doxycycline	171002	258.911
E311K	1	PMA+Doxycycline	171002	252.966
V262G	1	PMA+Doxycycline	171002	286.075
G301D	1	PMA+Doxycycline	171002	223.906
I313V	1	PMA+Doxycycline	171002	201.417
A439T	1	PMA+Doxycycline	171002	191.897
WT	2	PMA+Doxycycline	171002	235.301
G767S	2	PMA+Doxycycline	171002	260.398
E311K	2	PMA+Doxycycline	171002	245.168
V262G	2	PMA+Doxycycline	171002	287.193
G301D	2	PMA+Doxycycline	171002	213.557
I313V	2	PMA+Doxycycline	171002	208.767
A439T	2	PMA+Doxycycline	171002	190.436
WT	1	PMA+Doxycycline	171011	273.656
G767S	1	PMA+Doxycycline	171011	258.911
E311K	1	PMA+Doxycycline	171011	252.966
V262G	1	PMA+Doxycycline	171011	286.075
G301D	1	PMA+Doxycycline	171011	223.906
I313V	1	PMA+Doxycycline	171011	201.417
A439T	1	PMA+Doxycycline	171011	191.897
WT	2	PMA+Doxycycline	171011	235.301
G767S	2	PMA+Doxycycline	171011	260.398
E311K	2	PMA+Doxycycline	171011	245.168
V262G	2	PMA+Doxycycline	171011	287.193
G301D	2	PMA+Doxycycline	171011	213.557
I313V	2	PMA+Doxycycline	171011	208.767
A439T	2	PMA+Doxycycline	171011	190.436
WT	1	PMA+Doxycycline	171030	316.732
G767S	1	PMA+Doxycycline	171030	317.262
E311K	1	PMA+Doxycycline	171030	332.142
G301D	1	PMA+Doxycycline	171030	336.407
WT	2	PMA+Doxycycline	171030	278.29
G767S	2	PMA+Doxycycline	171030	325.224
E311K	2	PMA+Doxycycline	171030	314.613
G301D	2	PMA+Doxycycline	171030	342.282
WT	1	PMA+Doxycycline	171204	397.14
A439T	1	PMA+Doxycycline	171204	382.14
I313V	1	PMA+Doxycycline	171204	362.43
V262G	1	PMA+Doxycycline	171204	413.58
WT	2	PMA+Doxycycline	171204	407.14
A439T	2	PMA+Doxycycline	171204	396.54
I313V	2	PMA+Doxycycline	171204	357.78
V262G	2	PMA+Doxycycline	171204	435.53
WT	1	PMA+Doxycycline	171212	264.042
I313V	1	PMA+Doxycycline	171212	243.093
V262G	1	PMA+Doxycycline	171212	241.463
WT	2	PMA+Doxycycline	171212	272.403
I313V	2	PMA+Doxycycline	171212	246.356
V262G	2	PMA+Doxycycline	171212	255.334
WT	1	PMA+Doxycycline	171218	107.788
R168Q	1	PMA+Doxycycline	171218	58.792
I334V	1	PMA+Doxycycline	171218	79.3253
E690K	1	PMA+Doxycycline	171218	63.5523
M701T	1	PMA+Doxycycline	171218	66.977
G569R	1	PMA+Doxycycline	171218	60.811
Y859C	1	PMA+Doxycycline	171218	61.267
WT	2	PMA+Doxycycline	171218	95.389
R168Q	2	PMA+Doxycycline	171218	60.593
I334V	2	PMA+Doxycycline	171218	72.149
E690K	2	PMA+Doxycycline	171218	69.5205
M701T	2	PMA+Doxycycline	171218	54.231
G569R	2	PMA+Doxycycline	171218	59.219
Y859C	2	PMA+Doxycycline	171218	62.178
WT	1	PMA+Doxycycline	180116	391.935
R168Q	1	PMA+Doxycycline	180116	231.736
I334V	1	PMA+Doxycycline	180116	284.989
E690K	1	PMA+Doxycycline	180116	224.313
M701T	1	PMA+Doxycycline	180116	237.65
G569R	1	PMA+Doxycycline	180116	322.549
Y859C	1	PMA+Doxycycline	180116	285.451
WT	2	PMA+Doxycycline	180116	392.756
R168Q	2	PMA+Doxycycline	180116	233.32
I334V	2	PMA+Doxycycline	180116	283.886
E690K	2	PMA+Doxycycline	180116	224.86
M701T	2	PMA+Doxycycline	180116	254.313
G569R	2	PMA+Doxycycline	180116	309.192
Y859C	2	PMA+Doxycycline	180116	289.788
WT	1	PMA+Doxycycline	180122	111.761
R168Q	1	PMA+Doxycycline	180122	146.098
I334V	1	PMA+Doxycycline	180122	132.837
E690K	1	PMA+Doxycycline	180122	118.173
M701T	1	PMA+Doxycycline	180122	97.432
G569R	1	PMA+Doxycycline	180122	76.415
Y859C	1	PMA+Doxycycline	180122	103.758
WT	2	PMA+Doxycycline	180122	121.223
R168Q	2	PMA+Doxycycline	180122	131.825
I334V	2	PMA+Doxycycline	180122	131.974
E690K	2	PMA+Doxycycline	180122	124.207
M701T	2	PMA+Doxycycline	180122	80.011
G569R	2	PMA+Doxycycline	180122	70.43
Y859C	2	PMA+Doxycycline	180122	107.679
WT	1	PMA+Doxycycline	180129	421.97
R168Q	1	PMA+Doxycycline	180129	252.902
I334V	1	PMA+Doxycycline	180129	263.941
E690K	1	PMA+Doxycycline	180129	336.154
M701T	1	PMA+Doxycycline	180129	516.979
G569R	1	PMA+Doxycycline	180129	384.184
Y859C	1	PMA+Doxycycline	180129	369.97
WT	2	PMA+Doxycycline	180129	427.653
R168Q	2	PMA+Doxycycline	180129	280.091
I334V	2	PMA+Doxycycline	180129	239.611
E690K	2	PMA+Doxycycline	180129	328.157
M701T	2	PMA+Doxycycline	180129	488.128
G569R	2	PMA+Doxycycline	180129	372.886
Y859C	2	PMA+Doxycycline	180129	356.485
WT	1	PMA+Doxycycline	180212	370.93
T436N	1	PMA+Doxycycline	180212	338.8
Y570C	1	PMA+Doxycycline	180212	332.069
T348M	1	PMA+Doxycycline	180212	331.464
A439V	1	PMA+Doxycycline	180212	320.422
WT	2	PMA+Doxycycline	180212	334.042
T436N	2	PMA+Doxycycline	180212	334.685
Y570C	2	PMA+Doxycycline	180212	350.419
T348M	2	PMA+Doxycycline	180212	327.046
A439V	2	PMA+Doxycycline	180212	313.065
WT	1	PMA+Doxycycline	180320	299.932
T436N	1	PMA+Doxycycline	180320	269.635
Y570C	1	PMA+Doxycycline	180320	312.04
T348M	1	PMA+Doxycycline	180320	237.994
A439V	1	PMA+Doxycycline	180320	203.132
Y859C	1	PMA+Doxycycline	180320	305.698
WT	2	PMA+Doxycycline	180320	289.45
T436N	2	PMA+Doxycycline	180320	279.459
Y570C	2	PMA+Doxycycline	180320	366.522
T348M	2	PMA+Doxycycline	180320	237.623
A439V	2	PMA+Doxycycline	180320	208.315
Y859C	2	PMA+Doxycycline	180320	329.023
WT	1	PMA+Doxycycline	180327	363.964
T436N	1	PMA+Doxycycline	180327	250.071
Y570C	1	PMA+Doxycycline	180327	261.611
T348M	1	PMA+Doxycycline	180327	263.046
A439V	1	PMA+Doxycycline	180327	282.173
Y859C	1	PMA+Doxycycline	180327	406.377
WT	2	PMA+Doxycycline	180327	364.358
T436N	2	PMA+Doxycycline	180327	252.057
Y570C	2	PMA+Doxycycline	180327	247.689
T348M	2	PMA+Doxycycline	180327	269.398
A439V	2	PMA+Doxycycline	180327	299.89
Y859C	2	PMA+Doxycycline	180327	419.968
WT	3	PMA+Doxycycline	180327	267.411
WT	3	PMA+Doxycycline	180327	268.603
WT	1	PMA+Doxycycline	180329	291.16
T436N	1	PMA+Doxycycline	180329	261.177
Y570C	1	PMA+Doxycycline	180329	302.455
T348M	1	PMA+Doxycycline	180329	241.961
A439V	1	PMA+Doxycycline	180329	236.675
Y859C	1	PMA+Doxycycline	180329	238.327
WT	2	PMA+Doxycycline	180329	300.078
T436N	2	PMA+Doxycycline	180329	270.466
Y570C	2	PMA+Doxycycline	180329	300.298
T348M	2	PMA+Doxycycline	180329	229.934
A439V	2	PMA+Doxycycline	180329	274.189
Y859C	2	PMA+Doxycycline	180329	250.299
WT	3	PMA+Doxycycline	180329	288.196
WT	3	PMA+Doxycycline	180329	304.971
WT	1	PMA+Doxycycline	180905	85.0213
V198M	1	PMA+Doxycycline	180905	35.9924
Y859C	1	PMA+Doxycycline	180905	71.1857
D303N	1	PMA+Doxycycline	180905	52.2415
D303H	1	PMA+Doxycycline	180905	43.1978
WT	2	PMA+Doxycycline	180905	82.2292
V198M	2	PMA+Doxycycline	180905	27.8923
Y859C	2	PMA+Doxycycline	180905	78.393
D303N	2	PMA+Doxycycline	180905	49.5901
D303H	2	PMA+Doxycycline	180905	46.3168
WT	3	PMA+Doxycycline	180905	45.0407
WT	3	PMA+Doxycycline	180905	50.8166
WT	1	PMA+Doxycycline	181015	301.945
V198M	1	PMA+Doxycycline	181015	147.57
Y859C	1	PMA+Doxycycline	181015	161.545
D303N	1	PMA+Doxycycline	181015	254.623
D303H	1	PMA+Doxycycline	181015	290.294
K568N	1	PMA+Doxycycline	181015	300.59
K375E	1	PMA+Doxycycline	181015	136.523
WT	2	PMA+Doxycycline	181015	300.898
V198M	2	PMA+Doxycycline	181015	128.386
Y859C	2	PMA+Doxycycline	181015	168.053
D303N	2	PMA+Doxycycline	181015	267.078
D303H	2	PMA+Doxycycline	181015	293.141
K568N	2	PMA+Doxycycline	181015	290.878
K375E	2	PMA+Doxycycline	181015	159.195
WT	3	PMA+Doxycycline	181015	184.734
WT	3	PMA+Doxycycline	181015	218.172
WT	1	PMA+Doxycycline	181024	315.892
V198M	1	PMA+Doxycycline	181024	327.611
Y859C	1	PMA+Doxycycline	181024	375.69
D303N	1	PMA+Doxycycline	181024	297.031
D303H	1	PMA+Doxycycline	181024	307.187
K568N	1	PMA+Doxycycline	181024	214.433
K375E	1	PMA+Doxycycline	181024	0
WT	2	PMA+Doxycycline	181024	342.505
V198M	2	PMA+Doxycycline	181024	295.09
Y859C	2	PMA+Doxycycline	181024	389.162
D303N	2	PMA+Doxycycline	181024	298.082
D303H	2	PMA+Doxycycline	181024	276.303
K568N	2	PMA+Doxycycline	181024	252.034
K375E	2	PMA+Doxycycline	181024	0
WT	3	PMA+Doxycycline	181024	304.387
WT	3	PMA+Doxycycline	181024	306.487
WT	1	PMA+Doxycycline	181105	123.496
V198M	1	PMA+Doxycycline	181105	123.047
Y859C	1	PMA+Doxycycline	181105	116.378
D303N	1	PMA+Doxycycline	181105	98.5799
D303H	1	PMA+Doxycycline	181105	118.198
K568N	1	PMA+Doxycycline	181105	111.576
K375E	1	PMA+Doxycycline	181105	88.8983
WT	2	PMA+Doxycycline	181105	123.496
V198M	2	PMA+Doxycycline	181105	98.4344
Y859C	2	PMA+Doxycycline	181105	115.773
D303N	2	PMA+Doxycycline	181105	97.6126
D303H	2	PMA+Doxycycline	181105	129.058
K568N	2	PMA+Doxycycline	181105	112.754
K375E	2	PMA+Doxycycline	181105	106.42
WT	3	PMA+Doxycycline	181105	102.277
WT	3	PMA+Doxycycline	181105	105.415
WT	1	PMA+Doxycycline	181114	464.084
V198M	1	PMA+Doxycycline	181114	393.195
Y859C	1	PMA+Doxycycline	181114	0
D303N	1	PMA+Doxycycline	181114	329.388
D303H	1	PMA+Doxycycline	181114	280.946
K568N	1	PMA+Doxycycline	181114	360.53
K375E	1	PMA+Doxycycline	181114	495.216
WT	2	PMA+Doxycycline	181114	479.935
V198M	2	PMA+Doxycycline	181114	437.193
Y859C	2	PMA+Doxycycline	181114	0
D303N	2	PMA+Doxycycline	181114	334.474
D303H	2	PMA+Doxycycline	181114	285.622
K568N	2	PMA+Doxycycline	181114	377.699
K375E	2	PMA+Doxycycline	181114	486.633
WT	3	PMA+Doxycycline	181114	350.641
WT	3	PMA+Doxycycline	181114	377.406
WT	1	PMA+Doxycycline	190813	744.506
Q703K	1	PMA+Doxycycline	190813	645.345
L353P	1	PMA+Doxycycline	190813	520.242
WT	2	PMA+Doxycycline	190813	761.77
Q703K	2	PMA+Doxycycline	190813	631.471
L353P	2	PMA+Doxycycline	190813	525.266
WT	1	PMA+Doxycycline	190822	316.993
Q703K	1	PMA+Doxycycline	190822	270.138
L353P	1	PMA+Doxycycline	190822	241.986
WT	2	PMA+Doxycycline	190822	323.348
Q703K	2	PMA+Doxycycline	190822	244.334
L353P	2	PMA+Doxycycline	190822	249.363
WT	1	PMA+Doxycycline	190926	103.795
Q703K	1	PMA+Doxycycline	190926	117.874
L353P	1	PMA+Doxycycline	190926	148.683
WT	2	PMA+Doxycycline	190926	154.13
Q703K	2	PMA+Doxycycline	190926	113.657
L353P	2	PMA+Doxycycline	190926	169.837
WT	1	PMA+Doxycycline	190930	42.0235
Q703K	1	PMA+Doxycycline	190930	10.7042
L353P	1	PMA+Doxycycline	190930	7.32149
WT	2	PMA+Doxycycline	190930	31.8369
Q703K	2	PMA+Doxycycline	190930	26.4576
L353P	2	PMA+Doxycycline	190930	9.14408
WT	1	PMA+Doxycycline	191003	83.1371
Q703K	1	PMA+Doxycycline	191003	130.283
L353P	1	PMA+Doxycycline	191003	126.018
WT	2	PMA+Doxycycline	191003	98.5838
Q703K	2	PMA+Doxycycline	191003	137.119
L353P	2	PMA+Doxycycline	191003	150.552
WT	1	PMA+Doxycycline	200610	553.97
A75V	1	PMA+Doxycycline	200610	488.968
E567G	1	PMA+Doxycycline	200610	540.245
S726G	1	PMA+Doxycycline	200610	589.163
S896P	1	PMA+Doxycycline	200610	561.78
WT	2	PMA+Doxycycline	200610	506.026
A75V	2	PMA+Doxycycline	200610	487.832
E567G	2	PMA+Doxycycline	200610	591.252
S726G	2	PMA+Doxycycline	200610	600.331
S896P	2	PMA+Doxycycline	200610	521.486
WT	3	PMA+Doxycycline	200610	555.629
WT	3	PMA+Doxycycline	200610	710.112
WT	1	PMA+Doxycycline	200615	274.74
A75V	1	PMA+Doxycycline	200615	189.228
E567G	1	PMA+Doxycycline	200615	401.646
S726G	1	PMA+Doxycycline	200615	202.589
S896P	1	PMA+Doxycycline	200615	256.882
WT	2	PMA+Doxycycline	200615	257.792
A75V	2	PMA+Doxycycline	200615	180.822
E567G	2	PMA+Doxycycline	200615	401.646
S726G	2	PMA+Doxycycline	200615	177.743
S896P	2	PMA+Doxycycline	200615	288.759
WT	3	PMA+Doxycycline	200615	265.279
WT	3	PMA+Doxycycline	200615	224.974
WT	1	PMA+Doxycycline	200622	706.168
A75V	1	PMA+Doxycycline	200622	544.492
E567G	1	PMA+Doxycycline	200622	485.262
S726G	1	PMA+Doxycycline	200622	601.04
S896P	1	PMA+Doxycycline	200622	535.385
WT	2	PMA+Doxycycline	200622	689.894
A75V	2	PMA+Doxycycline	200622	528.453
E567G	2	PMA+Doxycycline	200622	564.305
S726G	2	PMA+Doxycycline	200622	538.647
S896P	2	PMA+Doxycycline	200622	603.795
WT	3	PMA+Doxycycline	200622	575.221
WT	3	PMA+Doxycycline	200622	617.037
WT	1	PMA+Doxycycline	200706	290.575
A439T	1	PMA+Doxycycline	200706	288.665
E311K	1	PMA+Doxycycline	200706	302.82
G301D	1	PMA+Doxycycline	200706	420.799
G767S	1	PMA+Doxycycline	200706	456.702
L353P	1	PMA+Doxycycline	200706	614.06
T436N	1	PMA+Doxycycline	200706	393.223
WT	2	PMA+Doxycycline	200706	265.43
A439T	2	PMA+Doxycycline	200706	261.633
E311K	2	PMA+Doxycycline	200706	289.047
G301D	2	PMA+Doxycycline	200706	341.303
G767S	2	PMA+Doxycycline	200706	405.18
L353P	2	PMA+Doxycycline	200706	501.383
T436N	2	PMA+Doxycycline	200706	371.717
WT	1	PMA+Doxycycline	200708	408.915
A439T	1	PMA+Doxycycline	200708	462.834
E311K	1	PMA+Doxycycline	200708	469.684
G301D	1	PMA+Doxycycline	200708	434.427
G767S	1	PMA+Doxycycline	200708	394.117
L353P	1	PMA+Doxycycline	200708	787.184
T436N	1	PMA+Doxycycline	200708	412.065
WT	2	PMA+Doxycycline	200708	398.109
A439T	2	PMA+Doxycycline	200708	597.851
E311K	2	PMA+Doxycycline	200708	488.75
G301D	2	PMA+Doxycycline	200708	465.77
G767S	2	PMA+Doxycycline	200708	452.321
L353P	2	PMA+Doxycycline	200708	513.718
T436N	2	PMA+Doxycycline	200708	387.041
WT	1	PMA+Doxycycline	200715	387.742
A439T	1	PMA+Doxycycline	200715	397.343
E311K	1	PMA+Doxycycline	200715	182.147
G301D	1	PMA+Doxycycline	200715	362.656
G767S	1	PMA+Doxycycline	200715	309.597
T436N	1	PMA+Doxycycline	200715	308.875
WT	2	PMA+Doxycycline	200715	455.053
A439T	2	PMA+Doxycycline	200715	262.644
E311K	2	PMA+Doxycycline	200715	236.993
G301D	2	PMA+Doxycycline	200715	389.958
G767S	2	PMA+Doxycycline	200715	304.537
T436N	2	PMA+Doxycycline	200715	305.983
WT	1	PMA+Doxycycline	200812	274.14
A75V	1	PMA+Doxycycline	200812	401.534
E567G	1	PMA+Doxycycline	200812	448.841
S726G	1	PMA+Doxycycline	200812	416.504
S896P	1	PMA+Doxycycline	200812	344.901
WT	2	PMA+Doxycycline	200812	258.323
A75V	2	PMA+Doxycycline	200812	419.194
E567G	2	PMA+Doxycycline	200812	396.934
S726G	2	PMA+Doxycycline	200812	401.918
S896P	2	PMA+Doxycycline	200812	346.858
WT	1	PMA+Doxycycline	200825	176.393
S726G	1	PMA+Doxycycline	200825	212.402
S896P	1	PMA+Doxycycline	200825	159.999
WT	2	PMA+Doxycycline	200825	152.786
S726G	2	PMA+Doxycycline	200825	234
S896P	2	PMA+Doxycycline	200825	175.976
WT	1	PMA+Doxycycline	200827	212.942
S896P	1	PMA+Doxycycline	200827	206.123
WT	2	PMA+Doxycycline	200827	223.94
S896P	2	PMA+Doxycycline	200827	235.569
WT	1	PMA+Doxycycline	200903	319.652
E525K	1	PMA+Doxycycline	200903	287.519
R260W	1	PMA+Doxycycline	200903	235.684
Q703K	1	PMA+Doxycycline	200903	209.361
T952M	1	PMA+Doxycycline	200903	319.818
K565E	1	PMA+Doxycycline	200903	262.237
L353P	1	PMA+Doxycycline	200903	376.322
WT	2	PMA+Doxycycline	200903	332.103
E525K	2	PMA+Doxycycline	200903	272.919
R260W	2	PMA+Doxycycline	200903	207.151
Q703K	2	PMA+Doxycycline	200903	216.95
T952M	2	PMA+Doxycycline	200903	326.306
K565E	2	PMA+Doxycycline	200903	260.596
L353P	2	PMA+Doxycycline	200903	375.26
WT	1	PMA+Doxycycline	200907	45.6579
E525K	1	PMA+Doxycycline	200907	35.6994
R260W	1	PMA+Doxycycline	200907	98.1281
Q703K	1	PMA+Doxycycline	200907	5.39222
T952M	1	PMA+Doxycycline	200907	55.5943
K565E	1	PMA+Doxycycline	200907	54.6903
L353P	1	PMA+Doxycycline	200907	68.2091
WT	2	PMA+Doxycycline	200907	37.089
E525K	2	PMA+Doxycycline	200907	76.7929
R260W	2	PMA+Doxycycline	200907	46.0194
Q703K	2	PMA+Doxycycline	200907	4.04676
T952M	2	PMA+Doxycycline	200907	54.6903
K565E	2	PMA+Doxycycline	200907	58.0808
L353P	2	PMA+Doxycycline	200907	54.2246
WT	1	PMA+Doxycycline	200914	238.582
E525K	1	PMA+Doxycycline	200914	188.561
R260W	1	PMA+Doxycycline	200914	306.964
Q703K	1	PMA+Doxycycline	200914	251.473
T952M	1	PMA+Doxycycline	200914	228.678
K565E	1	PMA+Doxycycline	200914	327.144
L353P	1	PMA+Doxycycline	200914	332.972
WT	2	PMA+Doxycycline	200914	204.845
E525K	2	PMA+Doxycycline	200914	215.851
R260W	2	PMA+Doxycycline	200914	275.354
Q703K	2	PMA+Doxycycline	200914	314.745
T952M	2	PMA+Doxycycline	200914	223.341
K565E	2	PMA+Doxycycline	200914	314.745
L353P	2	PMA+Doxycycline	200914	301.161
WT	1	PMA+Doxycycline	200930	45.5922
E525K	1	PMA+Doxycycline	200930	80.5828
R260W	1	PMA+Doxycycline	200930	62.2514
Q703K	1	PMA+Doxycycline	200930	156.499
T952M	1	PMA+Doxycycline	200930	286.518
K565E	1	PMA+Doxycycline	200930	240.085
L353P	1	PMA+Doxycycline	200930	233.7
WT	2	PMA+Doxycycline	200930	196.361
E525K	2	PMA+Doxycycline	200930	304.238
R260W	2	PMA+Doxycycline	200930	207.725
Q703K	2	PMA+Doxycycline	200930	236.823
T952M	2	PMA+Doxycycline	200930	293.04
K565E	2	PMA+Doxycycline	200930	255.405
L353P	2	PMA+Doxycycline	200930	252.468
WT	1	PMA+Doxycycline	201005	326.897
E525K	1	PMA+Doxycycline	201005	148.072
R260W	1	PMA+Doxycycline	201005	150.621
Q703K	1	PMA+Doxycycline	201005	196.875
T952M	1	PMA+Doxycycline	201005	170.696
K565E	1	PMA+Doxycycline	201005	219.025
L353P	1	PMA+Doxycycline	201005	256.015
WT	2	PMA+Doxycycline	201005	306.318
E525K	2	PMA+Doxycycline	201005	170.173
R260W	2	PMA+Doxycycline	201005	161.031
Q703K	2	PMA+Doxycycline	201005	204.576
T952M	2	PMA+Doxycycline	201005	166.895
K565E	2	PMA+Doxycycline	201005	246.593
L353P	2	PMA+Doxycycline	201005	259.416
WT	1	PMA+Doxycycline	201012	349.76
E525K	1	PMA+Doxycycline	201012	218.907
R260W	1	PMA+Doxycycline	201012	107.279
Q703K	1	PMA+Doxycycline	201012	156.643
T952M	1	PMA+Doxycycline	201012	134.399
K565E	1	PMA+Doxycycline	201012	125.162
L353P	1	PMA+Doxycycline	201012	171.085
WT	2	PMA+Doxycycline	201012	323.935
E525K	2	PMA+Doxycycline	201012	135.522
R260W	2	PMA+Doxycycline	201012	119.164
Q703K	2	PMA+Doxycycline	201012	144.587
T952M	2	PMA+Doxycycline	201012	130.662
K565E	2	PMA+Doxycycline	201012	123.038
L353P	2	PMA+Doxycycline	201012	167.963
WT	1	PMA+Doxycycline	201019	114.243
E525K	1	PMA+Doxycycline	201019	150.287
R260W	1	PMA+Doxycycline	201019	180.153
Q703K	1	PMA+Doxycycline	201019	209.869
T952M	1	PMA+Doxycycline	201019	153.347
K565E	1	PMA+Doxycycline	201019	222.798
L353P	1	PMA+Doxycycline	201019	216.703
WT	2	PMA+Doxycycline	201019	103.848
E525K	2	PMA+Doxycycline	201019	159.219
R260W	2	PMA+Doxycycline	201019	165.686
Q703K	2	PMA+Doxycycline	201019	213.629
T952M	2	PMA+Doxycycline	201019	166.956
K565E	2	PMA+Doxycycline	201019	209.105
L353P	2	PMA+Doxycycline	201019	228.47
WT	1	PMA+Doxycycline	201109	402.205
E525K	1	PMA+Doxycycline	201109	199.233
R260W	1	PMA+Doxycycline	201109	199.233
Q703K	1	PMA+Doxycycline	201109	291.618
L353P	1	PMA+Doxycycline	201109	294.393
WT	2	PMA+Doxycycline	201109	409.109
E525K	2	PMA+Doxycycline	201109	197.579
R260W	2	PMA+Doxycycline	201109	211.37
Q703K	2	PMA+Doxycycline	201109	304.72
L353P	2	PMA+Doxycycline	201109	307.186
WT	3	PMA+Doxycycline	201109	221.816
WT	3	PMA+Doxycycline	201109	192.78
WT	1	PMA+Doxycycline	210126	245.366
L1016F	1	PMA+Doxycycline	210126	196.919
S726G/S896P	1	PMA+Doxycycline	210126	206.613
E525K	1	PMA+Doxycycline	210126	232.642
R260W	1	PMA+Doxycycline	210126	275.625
WT	2	PMA+Doxycycline	210126	246.76
L1016F	2	PMA+Doxycycline	210126	200.068
S726G/S896P	2	PMA+Doxycycline	210126	192.657
E525K	2	PMA+Doxycycline	210126	251.418
R260W	2	PMA+Doxycycline	210126	292.763
WT	1	PMA+Doxycycline	210209	265.006
L1016F	1	PMA+Doxycycline	210209	307.292
S726G/S896P	1	PMA+Doxycycline	210209	338.542
E525K	1	PMA+Doxycycline	210209	286.603
R260W	1	PMA+Doxycycline	210209	324.79
WT	2	PMA+Doxycycline	210209	265.583
L1016F	2	PMA+Doxycycline	210209	301.549
S726G/S896P	2	PMA+Doxycycline	210209	339.401
E525K	2	PMA+Doxycycline	210209	312.458
R260W	2	PMA+Doxycycline	210209	296.665
WT	1	PMA+Doxycycline	210218	265.537
L1016F	1	PMA+Doxycycline	210218	312.094
S726G/S896P	1	PMA+Doxycycline	210218	211.767
E525K	1	PMA+Doxycycline	210218	278.08
R260W	1	PMA+Doxycycline	210218	341.553
WT	2	PMA+Doxycycline	210218	285.545
L1016F	2	PMA+Doxycycline	210218	259.753
S726G/S896P	2	PMA+Doxycycline	210218	230.375
E525K	2	PMA+Doxycycline	210218	293.737
R260W	2	PMA+Doxycycline	210218	285.779
WT	1	PMA+Doxycycline	210309	454.535
E525K	1	PMA+Doxycycline	210309	293.973
R260W	1	PMA+Doxycycline	210309	361.066
WT	2	PMA+Doxycycline	210309	430.189
E525K	2	PMA+Doxycycline	210309	278.434
R260W	2	PMA+Doxycycline	210309	375.689
WT	3	PMA+Doxycycline	210309	328.14
WT	3	PMA+Doxycycline	210309	318.725
WT	1	PMA+Doxycycline	210323	320.728
E525K	1	PMA+Doxycycline	210323	387.006
R260W	1	PMA+Doxycycline	210323	397.033
WT	2	PMA+Doxycycline	210323	333.938
E525K	2	PMA+Doxycycline	210323	371.356
R260W	2	PMA+Doxycycline	210323	409.506
WT	3	PMA+Doxycycline	210323	265.391
WT	3	PMA+Doxycycline	210323	275.928
WT	1	PMA+Doxycycline	210330	178.995
E525K	1	PMA+Doxycycline	210330	152.681
R260W	1	PMA+Doxycycline	210330	137.69
WT	2	PMA+Doxycycline	210330	172.957
E525K	2	PMA+Doxycycline	210330	135.601
R260W	2	PMA+Doxycycline	210330	141.881
WT	3	PMA+Doxycycline	210330	136.297
WT	3	PMA+Doxycycline	210330	130.748

## Sheet: TNF_PMA+Dox+LPS
Genotype	Replicate	Treatment	Experiment	TNF
WT	1	PMA+Doxycycline+LPS	170419	8692.06
A352V	1	PMA+Doxycycline+LPS	170419	883.689
L353P	1	PMA+Doxycycline+LPS	170419	745.078
Q703K	1	PMA+Doxycycline+LPS	170419	786.062
T952M	1	PMA+Doxycycline+LPS	170419	1787.28
K375E	1	PMA+Doxycycline+LPS	170419	3145.57
WT	2	PMA+Doxycycline+LPS	170419	7740.92
A352V	2	PMA+Doxycycline+LPS	170419	906.439
L353P	2	PMA+Doxycycline+LPS	170419	674.459
Q703K	2	PMA+Doxycycline+LPS	170419	979.222
T952M	2	PMA+Doxycycline+LPS	170419	1611.63
K375E	2	PMA+Doxycycline+LPS	170419	2794.17
WT	1	PMA+Doxycycline+LPS	170427	2132.4
A352V	1	PMA+Doxycycline+LPS	170427	3186.03
L353P	1	PMA+Doxycycline+LPS	170427	37.8229
Q703K	1	PMA+Doxycycline+LPS	170427	1867.51
T952M	1	PMA+Doxycycline+LPS	170427	1784.18
K375E	1	PMA+Doxycycline+LPS	170427	2040.53
WT	2	PMA+Doxycycline+LPS	170427	2334.11
A352V	2	PMA+Doxycycline+LPS	170427	3241.66
L353P	2	PMA+Doxycycline+LPS	170427	2717.68
Q703K	2	PMA+Doxycycline+LPS	170427	1852.7
K375E	2	PMA+Doxycycline+LPS	170427	1787.26
WT	1	PMA+Doxycycline+LPS	170621	2199.55
A352V	1	PMA+Doxycycline+LPS	170621	3814.49
L353P	1	PMA+Doxycycline+LPS	170621	2638.81
Q703K	1	PMA+Doxycycline+LPS	170621	581.361
T952M	1	PMA+Doxycycline+LPS	170621	1030.83
K375E	1	PMA+Doxycycline+LPS	170621	538.158
K568N	1	PMA+Doxycycline+LPS	170621	367.667
WT	2	PMA+Doxycycline+LPS	170621	2376.1
A352V	2	PMA+Doxycycline+LPS	170621	3583.77
L353P	2	PMA+Doxycycline+LPS	170621	2537.21
Q703K	2	PMA+Doxycycline+LPS	170621	620.814
T952M	2	PMA+Doxycycline+LPS	170621	909.852
K375E	2	PMA+Doxycycline+LPS	170621	578.143
K568N	2	PMA+Doxycycline+LPS	170621	355.105
WT	1	PMA+Doxycycline+LPS	171002	2931.21
G767S	1	PMA+Doxycycline+LPS	171002	2619.85
E311K	1	PMA+Doxycycline+LPS	171002	2529.84
V262G	1	PMA+Doxycycline+LPS	171002	2726.21
G301D	1	PMA+Doxycycline+LPS	171002	2222.51
I313V	1	PMA+Doxycycline+LPS	171002	1950.02
A439T	1	PMA+Doxycycline+LPS	171002	2051.66
WT	2	PMA+Doxycycline+LPS	171002	2528.09
G767S	2	PMA+Doxycycline+LPS	171002	2558.16
E311K	2	PMA+Doxycycline+LPS	171002	2512.94
V262G	2	PMA+Doxycycline+LPS	171002	2734.75
G301D	2	PMA+Doxycycline+LPS	171002	2273.59
I313V	2	PMA+Doxycycline+LPS	171002	2226.15
A439T	2	PMA+Doxycycline+LPS	171002	2081.19
WT	1	PMA+Doxycycline+LPS	171011	2931.21
G767S	1	PMA+Doxycycline+LPS	171011	2619.85
E311K	1	PMA+Doxycycline+LPS	171011	2529.84
V262G	1	PMA+Doxycycline+LPS	171011	2726.21
G301D	1	PMA+Doxycycline+LPS	171011	2222.51
I313V	1	PMA+Doxycycline+LPS	171011	1950.02
A439T	1	PMA+Doxycycline+LPS	171011	2051.66
WT	2	PMA+Doxycycline+LPS	171011	2528.09
G767S	2	PMA+Doxycycline+LPS	171011	2558.16
E311K	2	PMA+Doxycycline+LPS	171011	2512.94
V262G	2	PMA+Doxycycline+LPS	171011	2734.75
G301D	2	PMA+Doxycycline+LPS	171011	2273.59
I313V	2	PMA+Doxycycline+LPS	171011	2226.15
A439T	2	PMA+Doxycycline+LPS	171011	2081.19
WT	1	PMA+Doxycycline+LPS	171030	3055.46
G767S	1	PMA+Doxycycline+LPS	171030	3664.23
E311K	1	PMA+Doxycycline+LPS	171030	2933.49
G301D	1	PMA+Doxycycline+LPS	171030	4127.48
WT	2	PMA+Doxycycline+LPS	171030	3138.04
G767S	2	PMA+Doxycycline+LPS	171030	3599.44
E311K	2	PMA+Doxycycline+LPS	171030	3181.54
G301D	2	PMA+Doxycycline+LPS	171030	4025.66
WT	1	PMA+Doxycycline+LPS	171204	3680.42
A439T	1	PMA+Doxycycline+LPS	171204	3098.38
I313V	1	PMA+Doxycycline+LPS	171204	3059.19
V262G	1	PMA+Doxycycline+LPS	171204	3751.29
WT	2	PMA+Doxycycline+LPS	171204	3578.64
A439T	2	PMA+Doxycycline+LPS	171204	2954.07
I313V	2	PMA+Doxycycline+LPS	171204	3074.09
V262G	2	PMA+Doxycycline+LPS	171204	3793.15
WT	1	PMA+Doxycycline+LPS	171212	2327.89
I313V	1	PMA+Doxycycline+LPS	171212	2330.47
V262G	1	PMA+Doxycycline+LPS	171212	2641.53
WT	2	PMA+Doxycycline+LPS	171212	2542.68
I313V	2	PMA+Doxycycline+LPS	171212	2626.61
V262G	2	PMA+Doxycycline+LPS	171212	2489.54
WT	1	PMA+Doxycycline+LPS	171218	2304.58
R168Q	1	PMA+Doxycycline+LPS	171218	3036.27
I334V	1	PMA+Doxycycline+LPS	171218	2477.3
E690K	1	PMA+Doxycycline+LPS	171218	2740.69
M701T	1	PMA+Doxycycline+LPS	171218	2484
G569R	1	PMA+Doxycycline+LPS	171218	2828.08
Y859C	1	PMA+Doxycycline+LPS	171218	3280.45
WT	2	PMA+Doxycycline+LPS	171218	2236.07
R168Q	2	PMA+Doxycycline+LPS	171218	3337.64
I334V	2	PMA+Doxycycline+LPS	171218	2512.92
E690K	2	PMA+Doxycycline+LPS	171218	2926.3
M701T	2	PMA+Doxycycline+LPS	171218	2677.03
G569R	2	PMA+Doxycycline+LPS	171218	2674.45
Y859C	2	PMA+Doxycycline+LPS	171218	3275.77
WT	1	PMA+Doxycycline+LPS	180116	5192.03
R168Q	1	PMA+Doxycycline+LPS	180116	2686.53
I334V	1	PMA+Doxycycline+LPS	180116	3811.04
E690K	1	PMA+Doxycycline+LPS	180116	2375.23
M701T	1	PMA+Doxycycline+LPS	180116	2654.03
G569R	1	PMA+Doxycycline+LPS	180116	3385
Y859C	1	PMA+Doxycycline+LPS	180116	3617.25
WT	2	PMA+Doxycycline+LPS	180116	4881.88
R168Q	2	PMA+Doxycycline+LPS	180116	2938.9
I334V	2	PMA+Doxycycline+LPS	180116	3363.53
E690K	2	PMA+Doxycycline+LPS	180116	2324.05
M701T	2	PMA+Doxycycline+LPS	180116	2490.64
G569R	2	PMA+Doxycycline+LPS	180116	3495.15
Y859C	2	PMA+Doxycycline+LPS	180116	3972.27
WT	1	PMA+Doxycycline+LPS	180122	2785.23
R168Q	1	PMA+Doxycycline+LPS	180122	2520.62
I334V	1	PMA+Doxycycline+LPS	180122	2706.85
E690K	1	PMA+Doxycycline+LPS	180122	2181.65
M701T	1	PMA+Doxycycline+LPS	180122	2387.96
G569R	1	PMA+Doxycycline+LPS	180122	3085.33
Y859C	1	PMA+Doxycycline+LPS	180122	3408.26
WT	2	PMA+Doxycycline+LPS	180122	2602.36
R168Q	2	PMA+Doxycycline+LPS	180122	3895.12
I334V	2	PMA+Doxycycline+LPS	180122	2989.59
E690K	2	PMA+Doxycycline+LPS	180122	2446.14
M701T	2	PMA+Doxycycline+LPS	180122	2381.44
G569R	2	PMA+Doxycycline+LPS	180122	2671.7
Y859C	2	PMA+Doxycycline+LPS	180122	3570.26
WT	1	PMA+Doxycycline+LPS	180129	4776.67
R168Q	1	PMA+Doxycycline+LPS	180129	3679.98
I334V	1	PMA+Doxycycline+LPS	180129	2916.33
E690K	1	PMA+Doxycycline+LPS	180129	3730.8
M701T	1	PMA+Doxycycline+LPS	180129	5621.79
G569R	1	PMA+Doxycycline+LPS	180129	4576.15
Y859C	1	PMA+Doxycycline+LPS	180129	4569
WT	2	PMA+Doxycycline+LPS	180129	5096.01
R168Q	2	PMA+Doxycycline+LPS	180129	3732.46
I334V	2	PMA+Doxycycline+LPS	180129	2855.8
E690K	2	PMA+Doxycycline+LPS	180129	4086.65
M701T	2	PMA+Doxycycline+LPS	180129	5368.45
G569R	2	PMA+Doxycycline+LPS	180129	4184.09
Y859C	2	PMA+Doxycycline+LPS	180129	4635.03
WT	1	PMA+Doxycycline+LPS	180212	4155.13
T436N	1	PMA+Doxycycline+LPS	180212	3776.95
Y570C	1	PMA+Doxycycline+LPS	180212	3791.45
T348M	1	PMA+Doxycycline+LPS	180212	4262.6
A439V	1	PMA+Doxycycline+LPS	180212	3560.37
WT	2	PMA+Doxycycline+LPS	180212	4137.81
T436N	2	PMA+Doxycycline+LPS	180212	3930.29
Y570C	2	PMA+Doxycycline+LPS	180212	3706.48
T348M	2	PMA+Doxycycline+LPS	180212	3703.08
A439V	2	PMA+Doxycycline+LPS	180212	4062.58
WT	1	PMA+Doxycycline+LPS	180320	3650.69
T436N	1	PMA+Doxycycline+LPS	180320	4150.6
Y570C	1	PMA+Doxycycline+LPS	180320	5106.91
T348M	1	PMA+Doxycycline+LPS	180320	2784.12
A439V	1	PMA+Doxycycline+LPS	180320	2712.34
Y859C	1	PMA+Doxycycline+LPS	180320	309.902
WT	2	PMA+Doxycycline+LPS	180320	3998.95
T436N	2	PMA+Doxycycline+LPS	180320	3950.17
Y570C	2	PMA+Doxycycline+LPS	180320	4841.02
T348M	2	PMA+Doxycycline+LPS	180320	2314.07
A439V	2	PMA+Doxycycline+LPS	180320	2703.35
Y859C	2	PMA+Doxycycline+LPS	180320	308.756
WT	1	PMA+Doxycycline+LPS	180327	4242.07
T436N	1	PMA+Doxycycline+LPS	180327	3027.77
Y570C	1	PMA+Doxycycline+LPS	180327	3058.69
T348M	1	PMA+Doxycycline+LPS	180327	3570.06
A439V	1	PMA+Doxycycline+LPS	180327	3654.46
Y859C	1	PMA+Doxycycline+LPS	180327	4975.15
WT	2	PMA+Doxycycline+LPS	180327	4261.17
T436N	2	PMA+Doxycycline+LPS	180327	2855.25
Y570C	2	PMA+Doxycycline+LPS	180327	2980.35
T348M	2	PMA+Doxycycline+LPS	180327	3287.7
A439V	2	PMA+Doxycycline+LPS	180327	3796.51
Y859C	2	PMA+Doxycycline+LPS	180327	5336.17
WT	3	PMA+Doxycycline+LPS	180327	3588.71
WT	3	PMA+Doxycycline+LPS	180327	3012.45
WT	1	PMA+Doxycycline+LPS	180329	3821.32
T436N	1	PMA+Doxycycline+LPS	180329	3305.31
Y570C	1	PMA+Doxycycline+LPS	180329	2746.98
T348M	1	PMA+Doxycycline+LPS	180329	3331.19
A439V	1	PMA+Doxycycline+LPS	180329	3220.01
Y859C	1	PMA+Doxycycline+LPS	180329	3402.92
WT	2	PMA+Doxycycline+LPS	180329	3696.3
T436N	2	PMA+Doxycycline+LPS	180329	3095.44
Y570C	2	PMA+Doxycycline+LPS	180329	2812.9
T348M	2	PMA+Doxycycline+LPS	180329	3039.48
A439V	2	PMA+Doxycycline+LPS	180329	3359.04
Y859C	2	PMA+Doxycycline+LPS	180329	3434.15
WT	3	PMA+Doxycycline+LPS	180329	4095.7
WT	3	PMA+Doxycycline+LPS	180329	3897.98
WT	1	PMA+Doxycycline+LPS	180905	1478.22
V198M	1	PMA+Doxycycline+LPS	180905	423.244
Y859C	1	PMA+Doxycycline+LPS	180905	1095
D303N	1	PMA+Doxycycline+LPS	180905	639.986
D303H	1	PMA+Doxycycline+LPS	180905	486.991
WT	2	PMA+Doxycycline+LPS	180905	1323.36
V198M	2	PMA+Doxycycline+LPS	180905	457.14
Y859C	2	PMA+Doxycycline+LPS	180905	1153.79
D303N	2	PMA+Doxycycline+LPS	180905	561.363
D303H	2	PMA+Doxycycline+LPS	180905	436.55
WT	3	PMA+Doxycycline+LPS	180905	731.984
WT	3	PMA+Doxycycline+LPS	180905	736.212
WT	1	PMA+Doxycycline+LPS	181015	3849.35
V198M	1	PMA+Doxycycline+LPS	181015	3020.22
Y859C	1	PMA+Doxycycline+LPS	181015	4418.29
D303N	1	PMA+Doxycycline+LPS	181015	3698.95
D303H	1	PMA+Doxycycline+LPS	181015	4222.21
K568N	1	PMA+Doxycycline+LPS	181015	3950.2
K375E	1	PMA+Doxycycline+LPS	181015	3638.3
WT	2	PMA+Doxycycline+LPS	181015	3823.67
V198M	2	PMA+Doxycycline+LPS	181015	2772.71
Y859C	2	PMA+Doxycycline+LPS	181015	3995.91
D303N	2	PMA+Doxycycline+LPS	181015	3427.88
D303H	2	PMA+Doxycycline+LPS	181015	4056.98
K568N	2	PMA+Doxycycline+LPS	181015	3731.47
K375E	2	PMA+Doxycycline+LPS	181015	3540.77
WT	3	PMA+Doxycycline+LPS	181015	4420.5
WT	3	PMA+Doxycycline+LPS	181015	4231.35
WT	1	PMA+Doxycycline+LPS	181024	3435.38
V198M	1	PMA+Doxycycline+LPS	181024	3484.47
Y859C	1	PMA+Doxycycline+LPS	181024	4573.66
D303N	1	PMA+Doxycycline+LPS	181024	3670.39
D303H	1	PMA+Doxycycline+LPS	181024	3083.5
K568N	1	PMA+Doxycycline+LPS	181024	2881.59
K375E	1	PMA+Doxycycline+LPS	181024	0
WT	2	PMA+Doxycycline+LPS	181024	3831.09
V198M	2	PMA+Doxycycline+LPS	181024	3468.58
Y859C	2	PMA+Doxycycline+LPS	181024	3537.62
D303N	2	PMA+Doxycycline+LPS	181024	3697.43
D303H	2	PMA+Doxycycline+LPS	181024	2999.35
K568N	2	PMA+Doxycycline+LPS	181024	2388.96
K375E	2	PMA+Doxycycline+LPS	181024	0
WT	3	PMA+Doxycycline+LPS	181024	4384.84
WT	3	PMA+Doxycycline+LPS	181024	4189.7
WT	1	PMA+Doxycycline+LPS	181105	3380.78
V198M	1	PMA+Doxycycline+LPS	181105	3537.21
Y859C	1	PMA+Doxycycline+LPS	181105	3563.53
D303N	1	PMA+Doxycycline+LPS	181105	2819.92
D303H	1	PMA+Doxycycline+LPS	181105	3174.13
K568N	1	PMA+Doxycycline+LPS	181105	2979.09
K375E	1	PMA+Doxycycline+LPS	181105	2905.05
WT	2	PMA+Doxycycline+LPS	181105	3548.08
V198M	2	PMA+Doxycycline+LPS	181105	3578.99
Y859C	2	PMA+Doxycycline+LPS	181105	3532.3
D303N	2	PMA+Doxycycline+LPS	181105	3140.03
D303H	2	PMA+Doxycycline+LPS	181105	3069.39
K568N	2	PMA+Doxycycline+LPS	181105	2833.62
K375E	2	PMA+Doxycycline+LPS	181105	2946.08
WT	3	PMA+Doxycycline+LPS	181105	3103.71
WT	3	PMA+Doxycycline+LPS	181105	3542.7
WT	1	PMA+Doxycycline+LPS	181114	4190.03
V198M	1	PMA+Doxycycline+LPS	181114	4265.56
Y859C	1	PMA+Doxycycline+LPS	181114	0
D303N	1	PMA+Doxycycline+LPS	181114	2886.64
D303H	1	PMA+Doxycycline+LPS	181114	2327.04
K568N	1	PMA+Doxycycline+LPS	181114	3112.5
K375E	1	PMA+Doxycycline+LPS	181114	3682.76
WT	2	PMA+Doxycycline+LPS	181114	3952.18
V198M	2	PMA+Doxycycline+LPS	181114	4356.83
Y859C	2	PMA+Doxycycline+LPS	181114	0
D303N	2	PMA+Doxycycline+LPS	181114	3040.95
D303H	2	PMA+Doxycycline+LPS	181114	2416.98
K568N	2	PMA+Doxycycline+LPS	181114	2921.23
K375E	2	PMA+Doxycycline+LPS	181114	3896.29
WT	3	PMA+Doxycycline+LPS	181114	3394.97
WT	3	PMA+Doxycycline+LPS	181114	3773.33
WT	1	PMA+Doxycycline+LPS	190813	8285.19
Q703K	1	PMA+Doxycycline+LPS	190813	6804.42
L353P	1	PMA+Doxycycline+LPS	190813	5285.39
WT	2	PMA+Doxycycline+LPS	190813	7902.59
Q703K	2	PMA+Doxycycline+LPS	190813	7303.1
L353P	2	PMA+Doxycycline+LPS	190813	6114.77
WT	1	PMA+Doxycycline+LPS	190822	3834.07
Q703K	1	PMA+Doxycycline+LPS	190822	3386.3
L353P	1	PMA+Doxycycline+LPS	190822	2909.42
WT	2	PMA+Doxycycline+LPS	190822	4451.58
Q703K	2	PMA+Doxycycline+LPS	190822	3270.36
L353P	2	PMA+Doxycycline+LPS	190822	3012.66
WT	1	PMA+Doxycycline+LPS	190926	3156.86
Q703K	1	PMA+Doxycycline+LPS	190926	2990.43
L353P	1	PMA+Doxycycline+LPS	190926	4323.65
WT	2	PMA+Doxycycline+LPS	190926	2979.82
Q703K	2	PMA+Doxycycline+LPS	190926	3637.02
L353P	2	PMA+Doxycycline+LPS	190926	4414.13
WT	1	PMA+Doxycycline+LPS	190930	401.504
Q703K	1	PMA+Doxycycline+LPS	190930	472.621
L353P	1	PMA+Doxycycline+LPS	190930	338.994
WT	2	PMA+Doxycycline+LPS	190930	710.644
Q703K	2	PMA+Doxycycline+LPS	190930	315.021
L353P	2	PMA+Doxycycline+LPS	190930	205.901
WT	1	PMA+Doxycycline+LPS	191003	1850.12
Q703K	1	PMA+Doxycycline+LPS	191003	2760.72
L353P	1	PMA+Doxycycline+LPS	191003	2424.12
WT	2	PMA+Doxycycline+LPS	191003	1745.23
Q703K	2	PMA+Doxycycline+LPS	191003	3262.51
L353P	2	PMA+Doxycycline+LPS	191003	2333.33
WT	1	PMA+Doxycycline+LPS	200610	5292.75
A75V	1	PMA+Doxycycline+LPS	200610	5424.49
E567G	1	PMA+Doxycycline+LPS	200610	4364.49
S726G	1	PMA+Doxycycline+LPS	200610	5571.95
S896P	1	PMA+Doxycycline+LPS	200610	4635.56
WT	2	PMA+Doxycycline+LPS	200610	5262.64
A75V	2	PMA+Doxycycline+LPS	200610	5807.15
E567G	2	PMA+Doxycycline+LPS	200610	4580.67
S726G	2	PMA+Doxycycline+LPS	200610	5233.89
S896P	2	PMA+Doxycycline+LPS	200610	4617.39
WT	3	PMA+Doxycycline+LPS	200610	5230.91
WT	3	PMA+Doxycycline+LPS	200610	5747.1
WT	1	PMA+Doxycycline+LPS	200615	5574.36
A75V	1	PMA+Doxycycline+LPS	200615	3936.07
E567G	1	PMA+Doxycycline+LPS	200615	3625.27
S726G	1	PMA+Doxycycline+LPS	200615	4602.18
S896P	1	PMA+Doxycycline+LPS	200615	4402.94
WT	2	PMA+Doxycycline+LPS	200615	6575.56
A75V	2	PMA+Doxycycline+LPS	200615	3866.3
E567G	2	PMA+Doxycycline+LPS	200615	3715.01
S726G	2	PMA+Doxycycline+LPS	200615	4073.32
S896P	2	PMA+Doxycycline+LPS	200615	4635.52
WT	3	PMA+Doxycycline+LPS	200615	4990.57
WT	3	PMA+Doxycycline+LPS	200615	5281.05
WT	1	PMA+Doxycycline+LPS	200622	8322.82
A75V	1	PMA+Doxycycline+LPS	200622	5753.87
E567G	1	PMA+Doxycycline+LPS	200622	4625.54
S726G	1	PMA+Doxycycline+LPS	200622	5984.85
S896P	1	PMA+Doxycycline+LPS	200622	6052.81
WT	2	PMA+Doxycycline+LPS	200622	7737.05
A75V	2	PMA+Doxycycline+LPS	200622	5925.5
E567G	2	PMA+Doxycycline+LPS	200622	4598.81
S726G	2	PMA+Doxycycline+LPS	200622	5594.64
S896P	2	PMA+Doxycycline+LPS	200622	6284.11
WT	3	PMA+Doxycycline+LPS	200622	6262.06
WT	3	PMA+Doxycycline+LPS	200622	6592.53
WT	1	PMA+Doxycycline+LPS	200706	4506.31
A439T	1	PMA+Doxycycline+LPS	200706	4366.93
E311K	1	PMA+Doxycycline+LPS	200706	4243.72
G301D	1	PMA+Doxycycline+LPS	200706	5849.05
G767S	1	PMA+Doxycycline+LPS	200706	4556.85
L353P	1	PMA+Doxycycline+LPS	200706	5713.68
T436N	1	PMA+Doxycycline+LPS	200706	4597.57
WT	2	PMA+Doxycycline+LPS	200706	4246.37
A439T	2	PMA+Doxycycline+LPS	200706	4052.64
E311K	2	PMA+Doxycycline+LPS	200706	4635.22
G301D	2	PMA+Doxycycline+LPS	200706	7335.88
G767S	2	PMA+Doxycycline+LPS	200706	5040.18
L353P	2	PMA+Doxycycline+LPS	200706	5488.81
T436N	2	PMA+Doxycycline+LPS	200706	4778.56
WT	1	PMA+Doxycycline+LPS	200708	3996.91
A439T	1	PMA+Doxycycline+LPS	200708	6473.42
E311K	1	PMA+Doxycycline+LPS	200708	6201.07
G301D	1	PMA+Doxycycline+LPS	200708	6812.03
G767S	1	PMA+Doxycycline+LPS	200708	5552.43
L353P	1	PMA+Doxycycline+LPS	200708	5609.77
T436N	1	PMA+Doxycycline+LPS	200708	4338.67
WT	2	PMA+Doxycycline+LPS	200708	4175.47
A439T	2	PMA+Doxycycline+LPS	200708	5915.58
E311K	2	PMA+Doxycycline+LPS	200708	5657.71
G301D	2	PMA+Doxycycline+LPS	200708	7135.35
G767S	2	PMA+Doxycycline+LPS	200708	5977.14
L353P	2	PMA+Doxycycline+LPS	200708	5498.76
T436N	2	PMA+Doxycycline+LPS	200708	4283.86
WT	1	PMA+Doxycycline+LPS	200715	7166
A439T	1	PMA+Doxycycline+LPS	200715	5836.37
E311K	1	PMA+Doxycycline+LPS	200715	5503.02
G301D	1	PMA+Doxycycline+LPS	200715	7332.21
G767S	1	PMA+Doxycycline+LPS	200715	6543.16
T436N	1	PMA+Doxycycline+LPS	200715	5724.46
WT	2	PMA+Doxycycline+LPS	200715	6743.22
A439T	2	PMA+Doxycycline+LPS	200715	6296.8
E311K	2	PMA+Doxycycline+LPS	200715	5405.86
G301D	2	PMA+Doxycycline+LPS	200715	6996.8
G767S	2	PMA+Doxycycline+LPS	200715	6553.13
T436N	2	PMA+Doxycycline+LPS	200715	5753.88
WT	1	PMA+Doxycycline+LPS	200812	4874.18
A75V	1	PMA+Doxycycline+LPS	200812	5466.71
E567G	1	PMA+Doxycycline+LPS	200812	4027.15
S726G	1	PMA+Doxycycline+LPS	200812	5173.77
S896P	1	PMA+Doxycycline+LPS	200812	4182.02
WT	2	PMA+Doxycycline+LPS	200812	4627.17
A75V	2	PMA+Doxycycline+LPS	200812	5577.92
E567G	2	PMA+Doxycycline+LPS	200812	3895.94
S726G	2	PMA+Doxycycline+LPS	200812	5125.27
S896P	2	PMA+Doxycycline+LPS	200812	4465.4
WT	1	PMA+Doxycycline+LPS	200825	2012.43
S726G	1	PMA+Doxycycline+LPS	200825	2394.24
S896P	1	PMA+Doxycycline+LPS	200825	1680.35
WT	2	PMA+Doxycycline+LPS	200825	1990.76
S726G	2	PMA+Doxycycline+LPS	200825	2751.89
S896P	2	PMA+Doxycycline+LPS	200825	1775.78
WT	1	PMA+Doxycycline+LPS	200827	1913.42
S896P	1	PMA+Doxycycline+LPS	200827	1528.71
WT	2	PMA+Doxycycline+LPS	200827	1724.96
S896P	2	PMA+Doxycycline+LPS	200827	1599.03
WT	1	PMA+Doxycycline+LPS	200903	2884.51
E525K	1	PMA+Doxycycline+LPS	200903	1890.79
R260W	1	PMA+Doxycycline+LPS	200903	1751.48
Q703K	1	PMA+Doxycycline+LPS	200903	1549.74
T952M	1	PMA+Doxycycline+LPS	200903	2064.58
K565E	1	PMA+Doxycycline+LPS	200903	1906.11
L353P	1	PMA+Doxycycline+LPS	200903	2866.75
WT	2	PMA+Doxycycline+LPS	200903	2986.22
E525K	2	PMA+Doxycycline+LPS	200903	1815.11
R260W	2	PMA+Doxycycline+LPS	200903	1734.21
Q703K	2	PMA+Doxycycline+LPS	200903	1531.22
T952M	2	PMA+Doxycycline+LPS	200903	2100.28
K565E	2	PMA+Doxycycline+LPS	200903	1906.11
L353P	2	PMA+Doxycycline+LPS	200903	2848.91
WT	1	PMA+Doxycycline+LPS	200907	3868.33
E525K	1	PMA+Doxycycline+LPS	200907	3629.31
R260W	1	PMA+Doxycycline+LPS	200907	3513.7
Q703K	1	PMA+Doxycycline+LPS	200907	1524.28
T952M	1	PMA+Doxycycline+LPS	200907	3985.04
K565E	1	PMA+Doxycycline+LPS	200907	3489.22
L353P	1	PMA+Doxycycline+LPS	200907	4363.7
WT	2	PMA+Doxycycline+LPS	200907	3559.11
E525K	2	PMA+Doxycycline+LPS	200907	3329.01
R260W	2	PMA+Doxycycline+LPS	200907	3681.1
Q703K	2	PMA+Doxycycline+LPS	200907	1496.68
T952M	2	PMA+Doxycycline+LPS	200907	3993.61
K565E	2	PMA+Doxycycline+LPS	200907	3637.43
L353P	2	PMA+Doxycycline+LPS	200907	4706.25
WT	1	PMA+Doxycycline+LPS	200914	2186.54
E525K	1	PMA+Doxycycline+LPS	200914	2120.89
R260W	1	PMA+Doxycycline+LPS	200914	2595.16
Q703K	1	PMA+Doxycycline+LPS	200914	2091.24
T952M	1	PMA+Doxycycline+LPS	200914	1640.76
K565E	1	PMA+Doxycycline+LPS	200914	2112.51
L353P	1	PMA+Doxycycline+LPS	200914	2150.05
WT	2	PMA+Doxycycline+LPS	200914	2005.37
E525K	2	PMA+Doxycycline+LPS	200914	2143.52
R260W	2	PMA+Doxycycline+LPS	200914	2477.26
Q703K	2	PMA+Doxycycline+LPS	200914	2049.29
T952M	2	PMA+Doxycycline+LPS	200914	1975.65
K565E	2	PMA+Doxycycline+LPS	200914	2169.54
L353P	2	PMA+Doxycycline+LPS	200914	2016.78
WT	1	PMA+Doxycycline+LPS	200930	4332.89
E525K	1	PMA+Doxycycline+LPS	200930	0
R260W	1	PMA+Doxycycline+LPS	200930	0
Q703K	1	PMA+Doxycycline+LPS	200930	3223.26
T952M	1	PMA+Doxycycline+LPS	200930	4640.31
K565E	1	PMA+Doxycycline+LPS	200930	3512.34
L353P	1	PMA+Doxycycline+LPS	200930	3451.49
WT	2	PMA+Doxycycline+LPS	200930	4162.36
E525K	2	PMA+Doxycycline+LPS	200930	3241.41
R260W	2	PMA+Doxycycline+LPS	200930	3908.56
Q703K	2	PMA+Doxycycline+LPS	200930	3437.92
T952M	2	PMA+Doxycycline+LPS	200930	4354.33
K565E	2	PMA+Doxycycline+LPS	200930	3827.09
L353P	2	PMA+Doxycycline+LPS	200930	3263.22
WT	1	PMA+Doxycycline+LPS	201005	4101.64
E525K	1	PMA+Doxycycline+LPS	201005	2255.77
R260W	1	PMA+Doxycycline+LPS	201005	2499.41
Q703K	1	PMA+Doxycycline+LPS	201005	2259.95
T952M	1	PMA+Doxycycline+LPS	201005	2364.3
K565E	1	PMA+Doxycycline+LPS	201005	3257.42
L353P	1	PMA+Doxycycline+LPS	201005	3419.09
WT	2	PMA+Doxycycline+LPS	201005	3964.66
E525K	2	PMA+Doxycycline+LPS	201005	2327.17
R260W	2	PMA+Doxycycline+LPS	201005	2590.89
Q703K	2	PMA+Doxycycline+LPS	201005	2389.25
T952M	2	PMA+Doxycycline+LPS	201005	2477.06
K565E	2	PMA+Doxycycline+LPS	201005	3385.55
L353P	2	PMA+Doxycycline+LPS	201005	3194
WT	1	PMA+Doxycycline+LPS	201012	4232.12
E525K	1	PMA+Doxycycline+LPS	201012	3961.02
R260W	1	PMA+Doxycycline+LPS	201012	3696.67
Q703K	1	PMA+Doxycycline+LPS	201012	3726.34
T952M	1	PMA+Doxycycline+LPS	201012	3306
K565E	1	PMA+Doxycycline+LPS	201012	4449.93
L353P	1	PMA+Doxycycline+LPS	201012	4304.97
WT	2	PMA+Doxycycline+LPS	201012	3988.21
E525K	2	PMA+Doxycycline+LPS	201012	4527.85
R260W	2	PMA+Doxycycline+LPS	201012	3808.93
Q703K	2	PMA+Doxycycline+LPS	201012	3485.56
T952M	2	PMA+Doxycycline+LPS	201012	3821.47
K565E	2	PMA+Doxycycline+LPS	201012	4826.1
L353P	2	PMA+Doxycycline+LPS	201012	3842.11
WT	1	PMA+Doxycycline+LPS	201019	1435.15
E525K	1	PMA+Doxycycline+LPS	201019	1768.21
R260W	1	PMA+Doxycycline+LPS	201019	1854.17
Q703K	1	PMA+Doxycycline+LPS	201019	2855.51
T952M	1	PMA+Doxycycline+LPS	201019	1660.55
K565E	1	PMA+Doxycycline+LPS	201019	2716.91
L353P	1	PMA+Doxycycline+LPS	201019	2607.29
WT	2	PMA+Doxycycline+LPS	201019	1428.11
E525K	2	PMA+Doxycycline+LPS	201019	2199.05
R260W	2	PMA+Doxycycline+LPS	201019	1830.53
Q703K	2	PMA+Doxycycline+LPS	201019	2672.45
T952M	2	PMA+Doxycycline+LPS	201019	1772.15
K565E	2	PMA+Doxycycline+LPS	201019	2714.91
L353P	2	PMA+Doxycycline+LPS	201019	2937.51
WT	1	PMA+Doxycycline+LPS	201109	3006.36
E525K	1	PMA+Doxycycline+LPS	201109	1231.83
R260W	1	PMA+Doxycycline+LPS	201109	897.212
Q703K	1	PMA+Doxycycline+LPS	201109	1307.71
L353P	1	PMA+Doxycycline+LPS	201109	1515.01
WT	2	PMA+Doxycycline+LPS	201109	3262.83
E525K	2	PMA+Doxycycline+LPS	201109	839.658
R260W	2	PMA+Doxycycline+LPS	201109	1606.2
Q703K	2	PMA+Doxycycline+LPS	201109	1266.97
L353P	2	PMA+Doxycycline+LPS	201109	1694.77
WT	3	PMA+Doxycycline+LPS	201109	1662.6
WT	3	PMA+Doxycycline+LPS	201109	1272.88
WT	1	PMA+Doxycycline+LPS	210126	2397.31
L1016F	1	PMA+Doxycycline+LPS	210126	1941.58
S726G/S896P	1	PMA+Doxycycline+LPS	210126	1993.79
E525K	1	PMA+Doxycycline+LPS	210126	2149.87
R260W	1	PMA+Doxycycline+LPS	210126	2587.79
WT	2	PMA+Doxycycline+LPS	210126	2452.61
L1016F	2	PMA+Doxycycline+LPS	210126	2066.04
S726G/S896P	2	PMA+Doxycycline+LPS	210126	1771.16
E525K	2	PMA+Doxycycline+LPS	210126	2327.26
R260W	2	PMA+Doxycycline+LPS	210126	2613.5
WT	1	PMA+Doxycycline+LPS	210209	4329.37
L1016F	1	PMA+Doxycycline+LPS	210209	5676.09
S726G/S896P	1	PMA+Doxycycline+LPS	210209	5724.43
E525K	1	PMA+Doxycycline+LPS	210209	3871.89
R260W	1	PMA+Doxycycline+LPS	210209	4274.23
WT	2	PMA+Doxycycline+LPS	210209	4240.7
L1016F	2	PMA+Doxycycline+LPS	210209	5019.18
S726G/S896P	2	PMA+Doxycycline+LPS	210209	6176.71
E525K	2	PMA+Doxycycline+LPS	210209	4216.77
R260W	2	PMA+Doxycycline+LPS	210209	4302.1
WT	1	PMA+Doxycycline+LPS	210218	2597.84
L1016F	1	PMA+Doxycycline+LPS	210218	2188.72
S726G/S896P	1	PMA+Doxycycline+LPS	210218	2085.9
E525K	1	PMA+Doxycycline+LPS	210218	2272.41
R260W	1	PMA+Doxycycline+LPS	210218	2956.13
WT	2	PMA+Doxycycline+LPS	210218	2792.01
L1016F	2	PMA+Doxycycline+LPS	210218	2450.6
S726G/S896P	2	PMA+Doxycycline+LPS	210218	1946.76
E525K	2	PMA+Doxycycline+LPS	210218	2408.33
R260W	2	PMA+Doxycycline+LPS	210218	2713.6
WT	1	PMA+Doxycycline+LPS	210309	2532.24
E525K	1	PMA+Doxycycline+LPS	210309	1793.33
R260W	1	PMA+Doxycycline+LPS	210309	2651.62
WT	2	PMA+Doxycycline+LPS	210309	2680.54
E525K	2	PMA+Doxycycline+LPS	210309	1790.11
R260W	2	PMA+Doxycycline+LPS	210309	2660.59
WT	3	PMA+Doxycycline+LPS	210309	2115.72
WT	3	PMA+Doxycycline+LPS	210309	2120.53
WT	1	PMA+Doxycycline+LPS	210323	1871.3
E525K	1	PMA+Doxycycline+LPS	210323	2941.44
R260W	1	PMA+Doxycycline+LPS	210323	3318.76
WT	2	PMA+Doxycycline+LPS	210323	1843.79
E525K	2	PMA+Doxycycline+LPS	210323	2979.24
R260W	2	PMA+Doxycycline+LPS	210323	3531.51
WT	3	PMA+Doxycycline+LPS	210323	2182.13
WT	3	PMA+Doxycycline+LPS	210323	2121.63
WT	1	PMA+Doxycycline+LPS	210330	1780.44
E525K	1	PMA+Doxycycline+LPS	210330	1736.03
R260W	1	PMA+Doxycycline+LPS	210330	1481.08
WT	2	PMA+Doxycycline+LPS	210330	1695.74
E525K	2	PMA+Doxycycline+LPS	210330	1701.87
R260W	2	PMA+Doxycycline+LPS	210330	1489.98
WT	3	PMA+Doxycycline+LPS	210330	1636.5
WT	3	PMA+Doxycycline+LPS	210330	1531.81

## Sheet: TNF_PMA+Dox+Nigericin
Genotype	Replicate	Treatment	Experiment	TNF
WT	1	PMA+Doxycycline+Nigericin	170419	584.042
A352V	1	PMA+Doxycycline+Nigericin	170419	132.86
L353P	1	PMA+Doxycycline+Nigericin	170419	89.0507
Q703K	1	PMA+Doxycycline+Nigericin	170419	115.449
T952M	1	PMA+Doxycycline+Nigericin	170419	141.932
K375E	1	PMA+Doxycycline+Nigericin	170419	148.718
WT	2	PMA+Doxycycline+Nigericin	170419	549.847
A352V	2	PMA+Doxycycline+Nigericin	170419	119.816
L353P	2	PMA+Doxycycline+Nigericin	170419	97.8884
Q703K	2	PMA+Doxycycline+Nigericin	170419	132.86
T952M	2	PMA+Doxycycline+Nigericin	170419	151.262
K375E	2	PMA+Doxycycline+Nigericin	170419	210.246
WT	1	PMA+Doxycycline+Nigericin	170427	113.466
A352V	1	PMA+Doxycycline+Nigericin	170427	237.159
L353P	1	PMA+Doxycycline+Nigericin	170427	176.754
Q703K	1	PMA+Doxycycline+Nigericin	170427	162.27
T952M	1	PMA+Doxycycline+Nigericin	170427	165.112
K375E	1	PMA+Doxycycline+Nigericin	170427	153.761
WT	2	PMA+Doxycycline+Nigericin	170427	113.466
A352V	2	PMA+Doxycycline+Nigericin	170427	230.154
L353P	2	PMA+Doxycycline+Nigericin	170427	192.76
Q703K	2	PMA+Doxycycline+Nigericin	170427	176.2
K375E	2	PMA+Doxycycline+Nigericin	170427	160.41
WT	1	PMA+Doxycycline+Nigericin	170621	230.513
A352V	1	PMA+Doxycycline+Nigericin	170621	378.488
L353P	1	PMA+Doxycycline+Nigericin	170621	277.222
Q703K	1	PMA+Doxycycline+Nigericin	170621	199.858
T952M	1	PMA+Doxycycline+Nigericin	170621	161.13
K375E	1	PMA+Doxycycline+Nigericin	170621	201.608
K568N	1	PMA+Doxycycline+Nigericin	170621	133.994
WT	2	PMA+Doxycycline+Nigericin	170621	229.91
A352V	2	PMA+Doxycycline+Nigericin	170621	366.176
L353P	2	PMA+Doxycycline+Nigericin	170621	275.242
Q703K	2	PMA+Doxycycline+Nigericin	170621	202.099
T952M	2	PMA+Doxycycline+Nigericin	170621	150.06
K375E	2	PMA+Doxycycline+Nigericin	170621	220.849
K568N	2	PMA+Doxycycline+Nigericin	170621	131.335
WT	1	PMA+Doxycycline+Nigericin	171002	255.007
G767S	1	PMA+Doxycycline+Nigericin	171002	241.085
E311K	1	PMA+Doxycycline+Nigericin	171002	223.285
V262G	1	PMA+Doxycycline+Nigericin	171002	245.911
G301D	1	PMA+Doxycycline+Nigericin	171002	215.033
I313V	1	PMA+Doxycycline+Nigericin	171002	178.416
A439T	1	PMA+Doxycycline+Nigericin	171002	167.904
WT	2	PMA+Doxycycline+Nigericin	171002	248.198
G767S	2	PMA+Doxycycline+Nigericin	171002	232.182
E311K	2	PMA+Doxycycline+Nigericin	171002	218.097
V262G	2	PMA+Doxycycline+Nigericin	171002	270.811
G301D	2	PMA+Doxycycline+Nigericin	171002	204.355
I313V	2	PMA+Doxycycline+Nigericin	171002	201.784
A439T	2	PMA+Doxycycline+Nigericin	171002	181.324
WT	1	PMA+Doxycycline+Nigericin	171011	255.007
G767S	1	PMA+Doxycycline+Nigericin	171011	241.085
E311K	1	PMA+Doxycycline+Nigericin	171011	223.285
V262G	1	PMA+Doxycycline+Nigericin	171011	245.911
G301D	1	PMA+Doxycycline+Nigericin	171011	215.033
I313V	1	PMA+Doxycycline+Nigericin	171011	178.416
A439T	1	PMA+Doxycycline+Nigericin	171011	167.904
WT	2	PMA+Doxycycline+Nigericin	171011	248.198
G767S	2	PMA+Doxycycline+Nigericin	171011	232.182
E311K	2	PMA+Doxycycline+Nigericin	171011	218.097
V262G	2	PMA+Doxycycline+Nigericin	171011	270.811
G301D	2	PMA+Doxycycline+Nigericin	171011	204.355
I313V	2	PMA+Doxycycline+Nigericin	171011	201.784
A439T	2	PMA+Doxycycline+Nigericin	171011	181.324
WT	1	PMA+Doxycycline+Nigericin	171030	294.554
G767S	1	PMA+Doxycycline+Nigericin	171030	328.947
E311K	1	PMA+Doxycycline+Nigericin	171030	321.506
G301D	1	PMA+Doxycycline+Nigericin	171030	332.675
WT	2	PMA+Doxycycline+Nigericin	171030	275.153
G767S	2	PMA+Doxycycline+Nigericin	171030	311.437
E311K	2	PMA+Doxycycline+Nigericin	171030	308.264
G301D	2	PMA+Doxycycline+Nigericin	171030	310.908
WT	1	PMA+Doxycycline+Nigericin	171204	378.32
A439T	1	PMA+Doxycycline+Nigericin	171204	376.4
I313V	1	PMA+Doxycycline+Nigericin	171204	355.63
V262G	1	PMA+Doxycycline+Nigericin	171204	391.45
WT	2	PMA+Doxycycline+Nigericin	171204	386.47
A439T	2	PMA+Doxycycline+Nigericin	171204	371.74
I313V	2	PMA+Doxycycline+Nigericin	171204	341.37
V262G	2	PMA+Doxycycline+Nigericin	171204	408.57
WT	1	PMA+Doxycycline+Nigericin	171212	234.227
I313V	1	PMA+Doxycycline+Nigericin	171212	222.544
V262G	1	PMA+Doxycycline+Nigericin	171212	220.085
WT	2	PMA+Doxycycline+Nigericin	171212	253.809
I313V	2	PMA+Doxycycline+Nigericin	171212	234.227
V262G	2	PMA+Doxycycline+Nigericin	171212	221.116
WT	1	PMA+Doxycycline+Nigericin	171218	87.131
R168Q	1	PMA+Doxycycline+Nigericin	171218	52.876
I334V	1	PMA+Doxycycline+Nigericin	171218	69.9983
E690K	1	PMA+Doxycycline+Nigericin	171218	51.1633
M701T	1	PMA+Doxycycline+Nigericin	171218	53.779
G569R	1	PMA+Doxycycline+Nigericin	171218	54.231
Y859C	1	PMA+Doxycycline+Nigericin	171218	50.394
WT	2	PMA+Doxycycline+Nigericin	171218	84.552
R168Q	2	PMA+Doxycycline+Nigericin	171218	54.162
I334V	2	PMA+Doxycycline+Nigericin	171218	70.2372
E690K	2	PMA+Doxycycline+Nigericin	171218	59.4984
M701T	2	PMA+Doxycycline+Nigericin	171218	51.07
G569R	2	PMA+Doxycycline+Nigericin	171218	57.856
Y859C	2	PMA+Doxycycline+Nigericin	171218	56.042
WT	1	PMA+Doxycycline+Nigericin	180116	344.278
R168Q	1	PMA+Doxycycline+Nigericin	180116	219.875
I334V	1	PMA+Doxycycline+Nigericin	180116	258.015
E690K	1	PMA+Doxycycline+Nigericin	180116	202.21
M701T	1	PMA+Doxycycline+Nigericin	180116	205.301
G569R	1	PMA+Doxycycline+Nigericin	180116	267.558
Y859C	1	PMA+Doxycycline+Nigericin	180116	261.22
WT	2	PMA+Doxycycline+Nigericin	180116	373.899
R168Q	2	PMA+Doxycycline+Nigericin	180116	218.033
I334V	2	PMA+Doxycycline+Nigericin	180116	200.575
E690K	2	PMA+Doxycycline+Nigericin	180116	205.207
M701T	2	PMA+Doxycycline+Nigericin	180116	205.587
G569R	2	PMA+Doxycycline+Nigericin	180116	286.029
Y859C	2	PMA+Doxycycline+Nigericin	180116	273.324
WT	1	PMA+Doxycycline+Nigericin	180122	101.213
R168Q	1	PMA+Doxycycline+Nigericin	180122	100.659
I334V	1	PMA+Doxycycline+Nigericin	180122	112.432
E690K	1	PMA+Doxycycline+Nigericin	180122	104.403
M701T	1	PMA+Doxycycline+Nigericin	180122	85.11
G569R	1	PMA+Doxycycline+Nigericin	180122	85.71
Y859C	1	PMA+Doxycycline+Nigericin	180122	82.709
WT	2	PMA+Doxycycline+Nigericin	180122	89.864
R168Q	2	PMA+Doxycycline+Nigericin	180122	126.799
I334V	2	PMA+Doxycycline+Nigericin	180122	117.311
E690K	2	PMA+Doxycycline+Nigericin	180122	121.333
M701T	2	PMA+Doxycycline+Nigericin	180122	72.225
G569R	2	PMA+Doxycycline+Nigericin	180122	60.274
Y859C	2	PMA+Doxycycline+Nigericin	180122	96.529
WT	1	PMA+Doxycycline+Nigericin	180129	389.534
R168Q	1	PMA+Doxycycline+Nigericin	180129	240.883
I334V	1	PMA+Doxycycline+Nigericin	180129	238.965
E690K	1	PMA+Doxycycline+Nigericin	180129	292.421
M701T	1	PMA+Doxycycline+Nigericin	180129	466.959
G569R	1	PMA+Doxycycline+Nigericin	180129	339.356
Y859C	1	PMA+Doxycycline+Nigericin	180129	334.982
WT	2	PMA+Doxycycline+Nigericin	180129	389.534
R168Q	2	PMA+Doxycycline+Nigericin	180129	248.586
I334V	2	PMA+Doxycycline+Nigericin	180129	221.581
E690K	2	PMA+Doxycycline+Nigericin	180129	307.922
M701T	2	PMA+Doxycycline+Nigericin	180129	447.624
G569R	2	PMA+Doxycycline+Nigericin	180129	347.738
Y859C	2	PMA+Doxycycline+Nigericin	180129	340.449
WT	1	PMA+Doxycycline+Nigericin	180212	308.653
T436N	1	PMA+Doxycycline+Nigericin	180212	295.991
Y570C	1	PMA+Doxycycline+Nigericin	180212	306.743
T348M	1	PMA+Doxycycline+Nigericin	180212	301.303
A439V	1	PMA+Doxycycline+Nigericin	180212	286.981
WT	2	PMA+Doxycycline+Nigericin	180212	326.678
T436N	2	PMA+Doxycycline+Nigericin	180212	292.29
Y570C	2	PMA+Doxycycline+Nigericin	180212	301.178
T348M	2	PMA+Doxycycline+Nigericin	180212	275.606
A439V	2	PMA+Doxycycline+Nigericin	180212	293.589
WT	1	PMA+Doxycycline+Nigericin	180320	267.41
T436N	1	PMA+Doxycycline+Nigericin	180320	266.615
Y570C	1	PMA+Doxycycline+Nigericin	180320	301.039
T348M	1	PMA+Doxycycline+Nigericin	180320	235.021
A439V	1	PMA+Doxycycline+Nigericin	180320	196.103
Y859C	1	PMA+Doxycycline+Nigericin	180320	304.934
WT	2	PMA+Doxycycline+Nigericin	180320	267.41
T436N	2	PMA+Doxycycline+Nigericin	180320	243.996
Y570C	2	PMA+Doxycycline+Nigericin	180320	276.057
T348M	2	PMA+Doxycycline+Nigericin	180320	211.648
A439V	2	PMA+Doxycycline+Nigericin	180320	187.233
Y859C	2	PMA+Doxycycline+Nigericin	180320	316.784
WT	1	PMA+Doxycycline+Nigericin	180327	327.941
T436N	1	PMA+Doxycycline+Nigericin	180327	230.686
Y570C	1	PMA+Doxycycline+Nigericin	180327	240.953
T348M	1	PMA+Doxycycline+Nigericin	180327	238.659
A439V	1	PMA+Doxycycline+Nigericin	180327	273.38
Y859C	1	PMA+Doxycycline+Nigericin	180327	367.116
WT	2	PMA+Doxycycline+Nigericin	180327	315.123
T436N	2	PMA+Doxycycline+Nigericin	180327	226.354
Y570C	2	PMA+Doxycycline+Nigericin	180327	232.657
T348M	2	PMA+Doxycycline+Nigericin	180327	235.15
A439V	2	PMA+Doxycycline+Nigericin	180327	280.571
Y859C	2	PMA+Doxycycline+Nigericin	180327	399.204
WT	3	PMA+Doxycycline+Nigericin	180327	253.563
WT	3	PMA+Doxycycline+Nigericin	180327	253.958
WT	1	PMA+Doxycycline+Nigericin	180329	262.333
T436N	1	PMA+Doxycycline+Nigericin	180329	240.281
Y570C	1	PMA+Doxycycline+Nigericin	180329	251.303
T348M	1	PMA+Doxycycline+Nigericin	180329	204.01
A439V	1	PMA+Doxycycline+Nigericin	180329	228.179
Y859C	1	PMA+Doxycycline+Nigericin	180329	160.378
WT	2	PMA+Doxycycline+Nigericin	180329	263.59
T436N	2	PMA+Doxycycline+Nigericin	180329	236.411
Y570C	2	PMA+Doxycycline+Nigericin	180329	227.537
T348M	2	PMA+Doxycycline+Nigericin	180329	209.813
A439V	2	PMA+Doxycycline+Nigericin	180329	223.21
Y859C	2	PMA+Doxycycline+Nigericin	180329	226.912
WT	3	PMA+Doxycycline+Nigericin	180329	241.667
WT	3	PMA+Doxycycline+Nigericin	180329	259.656
WT	1	PMA+Doxycycline+Nigericin	180905	81.3949
V198M	1	PMA+Doxycycline+Nigericin	180905	30.6898
Y859C	1	PMA+Doxycycline+Nigericin	180905	72.4563
D303N	1	PMA+Doxycycline+Nigericin	180905	47.9179
D303H	1	PMA+Doxycycline+Nigericin	180905	46.8285
WT	2	PMA+Doxycycline+Nigericin	180905	79.0392
V198M	2	PMA+Doxycycline+Nigericin	180905	27.7738
Y859C	2	PMA+Doxycycline+Nigericin	180905	75.0095
D303N	2	PMA+Doxycycline+Nigericin	180905	58.1238
D303H	2	PMA+Doxycycline+Nigericin	180905	39.2248
WT	3	PMA+Doxycycline+Nigericin	180905	47.9821
WT	3	PMA+Doxycycline+Nigericin	180905	45.2956
WT	1	PMA+Doxycycline+Nigericin	181015	230.146
V198M	1	PMA+Doxycycline+Nigericin	181015	126.136
Y859C	1	PMA+Doxycycline+Nigericin	181015	147.494
D303N	1	PMA+Doxycycline+Nigericin	181015	223.817
D303H	1	PMA+Doxycycline+Nigericin	181015	249.82
K568N	1	PMA+Doxycycline+Nigericin	181015	257.944
K375E	1	PMA+Doxycycline+Nigericin	181015	143.074
WT	2	PMA+Doxycycline+Nigericin	181015	340.984
V198M	2	PMA+Doxycycline+Nigericin	181015	124.734
Y859C	2	PMA+Doxycycline+Nigericin	181015	168.053
D303N	2	PMA+Doxycycline+Nigericin	181015	230.839
D303H	2	PMA+Doxycycline+Nigericin	181015	233.864
K568N	2	PMA+Doxycycline+Nigericin	181015	253.057
K375E	2	PMA+Doxycycline+Nigericin	181015	150.308
WT	3	PMA+Doxycycline+Nigericin	181015	175.876
WT	3	PMA+Doxycycline+Nigericin	181015	166.188
WT	1	PMA+Doxycycline+Nigericin	181024	280.143
V198M	1	PMA+Doxycycline+Nigericin	181024	258.433
Y859C	1	PMA+Doxycycline+Nigericin	181024	301.236
D303N	1	PMA+Doxycycline+Nigericin	181024	278.415
D303H	1	PMA+Doxycycline+Nigericin	181024	243.797
K568N	1	PMA+Doxycycline+Nigericin	181024	199.019
K375E	1	PMA+Doxycycline+Nigericin	181024	0
WT	2	PMA+Doxycycline+Nigericin	181024	276.278
V198M	2	PMA+Doxycycline+Nigericin	181024	259.697
Y859C	2	PMA+Doxycycline+Nigericin	181024	322.21
D303N	2	PMA+Doxycycline+Nigericin	181024	283.34
D303H	2	PMA+Doxycycline+Nigericin	181024	248.05
K568N	2	PMA+Doxycycline+Nigericin	181024	228.405
K375E	2	PMA+Doxycycline+Nigericin	181024	0
WT	3	PMA+Doxycycline+Nigericin	181024	295.979
WT	3	PMA+Doxycycline+Nigericin	181024	299.834
WT	1	PMA+Doxycycline+Nigericin	181105	109.523
V198M	1	PMA+Doxycycline+Nigericin	181105	102.325
Y859C	1	PMA+Doxycycline+Nigericin	181105	95.3002
D303N	1	PMA+Doxycycline+Nigericin	181105	93.192
D303H	1	PMA+Doxycycline+Nigericin	181105	110.166
K568N	1	PMA+Doxycycline+Nigericin	181105	105.72
K375E	1	PMA+Doxycycline+Nigericin	181105	86.6267
WT	2	PMA+Doxycycline+Nigericin	181105	113.926
V198M	2	PMA+Doxycycline+Nigericin	181105	98.6499
Y859C	2	PMA+Doxycycline+Nigericin	181105	106.795
D303N	2	PMA+Doxycycline+Nigericin	181105	105.218
D303H	2	PMA+Doxycycline+Nigericin	181105	96.4547
K568N	2	PMA+Doxycycline+Nigericin	181105	117.481
K375E	2	PMA+Doxycycline+Nigericin	181105	104.089
WT	3	PMA+Doxycycline+Nigericin	181105	91.0949
WT	3	PMA+Doxycycline+Nigericin	181105	95.3002
WT	1	PMA+Doxycycline+Nigericin	181114	448.114
V198M	1	PMA+Doxycycline+Nigericin	181114	379.501
Y859C	1	PMA+Doxycycline+Nigericin	181114	0
D303N	1	PMA+Doxycycline+Nigericin	181114	309.204
D303H	1	PMA+Doxycycline+Nigericin	181114	248.059
K568N	1	PMA+Doxycycline+Nigericin	181114	345.893
K375E	1	PMA+Doxycycline+Nigericin	181114	425.158
WT	2	PMA+Doxycycline+Nigericin	181114	433.66
V198M	2	PMA+Doxycycline+Nigericin	181114	400.885
Y859C	2	PMA+Doxycycline+Nigericin	181114	0.996528
D303N	2	PMA+Doxycycline+Nigericin	181114	334.742
D303H	2	PMA+Doxycycline+Nigericin	181114	258.013
K568N	2	PMA+Doxycycline+Nigericin	181114	331.122
K375E	2	PMA+Doxycycline+Nigericin	181114	393.561
WT	3	PMA+Doxycycline+Nigericin	181114	326.984
WT	3	PMA+Doxycycline+Nigericin	181114	333.669
WT	1	PMA+Doxycycline+Nigericin	190813	724.947
Q703K	1	PMA+Doxycycline+Nigericin	190813	594.169
L353P	1	PMA+Doxycycline+Nigericin	190813	459.527
WT	2	PMA+Doxycycline+Nigericin	190813	719.629
Q703K	2	PMA+Doxycycline+Nigericin	190813	551.635
L353P	2	PMA+Doxycycline+Nigericin	190813	499.123
WT	1	PMA+Doxycycline+Nigericin	190822	269.133
Q703K	1	PMA+Doxycycline+Nigericin	190822	229.238
L353P	1	PMA+Doxycycline+Nigericin	190822	217.152
WT	2	PMA+Doxycycline+Nigericin	190822	300.265
Q703K	2	PMA+Doxycycline+Nigericin	190822	228.231
L353P	2	PMA+Doxycycline+Nigericin	190822	239.639
WT	1	PMA+Doxycycline+Nigericin	190926	148.483
Q703K	1	PMA+Doxycycline+Nigericin	190926	123.643
L353P	1	PMA+Doxycycline+Nigericin	190926	93.9089
WT	2	PMA+Doxycycline+Nigericin	190926	138.001
Q703K	2	PMA+Doxycycline+Nigericin	190926	139.566
L353P	2	PMA+Doxycycline+Nigericin	190926	156.574
WT	1	PMA+Doxycycline+Nigericin	190930	12.5219
Q703K	1	PMA+Doxycycline+Nigericin	190930	12.7813
L353P	1	PMA+Doxycycline+Nigericin	190930	0
WT	2	PMA+Doxycycline+Nigericin	190930	26.2009
Q703K	2	PMA+Doxycycline+Nigericin	190930	91.887
L353P	2	PMA+Doxycycline+Nigericin	190930	38.7213
WT	1	PMA+Doxycycline+Nigericin	191003	100.555
Q703K	1	PMA+Doxycycline+Nigericin	191003	122.327
L353P	1	PMA+Doxycycline+Nigericin	191003	127.439
WT	2	PMA+Doxycycline+Nigericin	191003	101.964
Q703K	2	PMA+Doxycycline+Nigericin	191003	121.192
L353P	2	PMA+Doxycycline+Nigericin	191003	155.999
WT	1	PMA+Doxycycline+Nigericin	200610	494.082
A75V	1	PMA+Doxycycline+Nigericin	200610	475.912
E567G	1	PMA+Doxycycline+Nigericin	200610	499.768
S726G	1	PMA+Doxycycline+Nigericin	200610	545
S896P	1	PMA+Doxycycline+Nigericin	200610	533.806
WT	2	PMA+Doxycycline+Nigericin	200610	495.219
A75V	2	PMA+Doxycycline+Nigericin	200610	535.104
E567G	2	PMA+Doxycycline+Nigericin	200610	560.268
S726G	2	PMA+Doxycycline+Nigericin	200610	581.901
S896P	2	PMA+Doxycycline+Nigericin	200610	510.839
WT	3	PMA+Doxycycline+Nigericin	200610	594.747
WT	3	PMA+Doxycycline+Nigericin	200610	577.431
WT	1	PMA+Doxycycline+Nigericin	200615	249.328
A75V	1	PMA+Doxycycline+Nigericin	200615	169.8
E567G	1	PMA+Doxycycline+Nigericin	200615	371.653
S726G	1	PMA+Doxycycline+Nigericin	200615	175.499
S896P	1	PMA+Doxycycline+Nigericin	200615	211.698
WT	2	PMA+Doxycycline+Nigericin	200615	242.457
A75V	2	PMA+Doxycycline+Nigericin	200615	169.8
E567G	2	PMA+Doxycycline+Nigericin	200615	390.925
S726G	2	PMA+Doxycycline+Nigericin	200615	165.655
S896P	2	PMA+Doxycycline+Nigericin	200615	251.765
WT	3	PMA+Doxycycline+Nigericin	200615	223.596
WT	3	PMA+Doxycycline+Nigericin	200615	235.56
WT	1	PMA+Doxycycline+Nigericin	200622	626.113
A75V	1	PMA+Doxycycline+Nigericin	200622	518.307
E567G	1	PMA+Doxycycline+Nigericin	200622	426.341
S726G	1	PMA+Doxycycline+Nigericin	200622	478.677
S896P	1	PMA+Doxycycline+Nigericin	200622	506.132
WT	2	PMA+Doxycycline+Nigericin	200622	642.833
A75V	2	PMA+Doxycycline+Nigericin	200622	472.496
E567G	2	PMA+Doxycycline+Nigericin	200622	480.473
S726G	2	PMA+Doxycycline+Nigericin	200622	484.584
S896P	2	PMA+Doxycycline+Nigericin	200622	588.938
WT	3	PMA+Doxycycline+Nigericin	200622	554.443
WT	3	PMA+Doxycycline+Nigericin	200622	547.356
WT	1	PMA+Doxycycline+Nigericin	200706	251.02
A439T	1	PMA+Doxycycline+Nigericin	200706	209.97
E311K	1	PMA+Doxycycline+Nigericin	200706	181.975
G301D	1	PMA+Doxycycline+Nigericin	200706	273.414
G767S	1	PMA+Doxycycline+Nigericin	200706	432.007
L353P	1	PMA+Doxycycline+Nigericin	200706	438.514
T436N	1	PMA+Doxycycline+Nigericin	200706	335.897
WT	2	PMA+Doxycycline+Nigericin	200706	258.977
A439T	2	PMA+Doxycycline+Nigericin	200706	160.468
E311K	2	PMA+Doxycycline+Nigericin	200706	281.033
G301D	2	PMA+Doxycycline+Nigericin	200706	317.02
G767S	2	PMA+Doxycycline+Nigericin	200706	335.897
L353P	2	PMA+Doxycycline+Nigericin	200706	313.89
T436N	2	PMA+Doxycycline+Nigericin	200706	405.18
WT	1	PMA+Doxycycline+Nigericin	200708	375.982
A439T	1	PMA+Doxycycline+Nigericin	200708	410.388
E311K	1	PMA+Doxycycline+Nigericin	200708	396.635
G301D	1	PMA+Doxycycline+Nigericin	200708	416.279
G767S	1	PMA+Doxycycline+Nigericin	200708	363.017
L353P	1	PMA+Doxycycline+Nigericin	200708	450.898
T436N	1	PMA+Doxycycline+Nigericin	200708	338.108
WT	2	PMA+Doxycycline+Nigericin	200708	381.394
A439T	2	PMA+Doxycycline+Nigericin	200708	432.956
E311K	2	PMA+Doxycycline+Nigericin	200708	433.447
G301D	2	PMA+Doxycycline+Nigericin	200708	404.004
G767S	2	PMA+Doxycycline+Nigericin	200708	430.043
L353P	2	PMA+Doxycycline+Nigericin	200708	568.285
T436N	2	PMA+Doxycycline+Nigericin	200708	341.864
WT	1	PMA+Doxycycline+Nigericin	200715	351.598
A439T	1	PMA+Doxycycline+Nigericin	200715	363.393
E311K	1	PMA+Doxycycline+Nigericin	200715	169.008
G301D	1	PMA+Doxycycline+Nigericin	200715	350.125
G767S	1	PMA+Doxycycline+Nigericin	200715	261.816
T436N	1	PMA+Doxycycline+Nigericin	200715	277.761
WT	2	PMA+Doxycycline+Nigericin	200715	406.21
A439T	2	PMA+Doxycycline+Nigericin	200715	200.411
E311K	2	PMA+Doxycycline+Nigericin	200715	227.475
G301D	2	PMA+Doxycycline+Nigericin	200715	356.757
G767S	2	PMA+Doxycycline+Nigericin	200715	283.555
T436N	2	PMA+Doxycycline+Nigericin	200715	309.597
WT	1	PMA+Doxycycline+Nigericin	200812	259.827
A75V	1	PMA+Doxycycline+Nigericin	200812	375.12
E567G	1	PMA+Doxycycline+Nigericin	200812	354.51
S726G	1	PMA+Doxycycline+Nigericin	200812	386.593
S896P	1	PMA+Doxycycline+Nigericin	200812	329.649
WT	2	PMA+Doxycycline+Nigericin	200812	263.968
A75V	2	PMA+Doxycycline+Nigericin	200812	417.657
E567G	2	PMA+Doxycycline+Nigericin	200812	366.335
S726G	2	PMA+Doxycycline+Nigericin	200812	367.862
S896P	2	PMA+Doxycycline+Nigericin	200812	365.672
WT	1	PMA+Doxycycline+Nigericin	200825	166.414
S726G	1	PMA+Doxycycline+Nigericin	200825	200.531
S896P	1	PMA+Doxycycline+Nigericin	200825	150.73
WT	2	PMA+Doxycycline+Nigericin	200825	146.422
S726G	2	PMA+Doxycycline+Nigericin	200825	206.881
S896P	2	PMA+Doxycycline+Nigericin	200825	154.02
WT	1	PMA+Doxycycline+Nigericin	200827	194.54
S896P	1	PMA+Doxycycline+Nigericin	200827	199.987
WT	2	PMA+Doxycycline+Nigericin	200827	185.025
S896P	2	PMA+Doxycycline+Nigericin	200827	219.268
WT	1	PMA+Doxycycline+Nigericin	200903	324.06
E525K	1	PMA+Doxycycline+Nigericin	200903	237.309
R260W	1	PMA+Doxycycline+Nigericin	200903	246.499
Q703K	1	PMA+Doxycycline+Nigericin	200903	193.265
T952M	1	PMA+Doxycycline+Nigericin	200903	300.225
K565E	1	PMA+Doxycycline+Nigericin	200903	242.82
L353P	1	PMA+Doxycycline+Nigericin	200903	347.743
WT	2	PMA+Doxycycline+Nigericin	200903	312.461
E525K	2	PMA+Doxycycline+Nigericin	200903	229.362
R260W	2	PMA+Doxycycline+Nigericin	200903	207.335
Q703K	2	PMA+Doxycycline+Nigericin	200903	197.082
T952M	2	PMA+Doxycycline+Nigericin	200903	312.3
K565E	2	PMA+Doxycycline+Nigericin	200903	247.1
L353P	2	PMA+Doxycycline+Nigericin	200903	359.994
WT	1	PMA+Doxycycline+Nigericin	200907	58.533
E525K	1	PMA+Doxycycline+Nigericin	200907	38.5078
R260W	1	PMA+Doxycycline+Nigericin	200907	72.6843
Q703K	1	PMA+Doxycycline+Nigericin	200907	95.5009
T952M	1	PMA+Doxycycline+Nigericin	200907	40.921
K565E	1	PMA+Doxycycline+Nigericin	200907	37.7651
L353P	1	PMA+Doxycycline+Nigericin	200907	60.8033
WT	2	PMA+Doxycycline+Nigericin	200907	24.9318
E525K	2	PMA+Doxycycline+Nigericin	200907	82.4472
R260W	2	PMA+Doxycycline+Nigericin	200907	38.9535
Q703K	2	PMA+Doxycycline+Nigericin	200907	1.80493
T952M	2	PMA+Doxycycline+Nigericin	200907	41.5975
K565E	2	PMA+Doxycycline+Nigericin	200907	40.0192
L353P	2	PMA+Doxycycline+Nigericin	200907	52.222
WT	1	PMA+Doxycycline+Nigericin	200914	189.769
E525K	1	PMA+Doxycycline+Nigericin	200914	181.166
R260W	1	PMA+Doxycycline+Nigericin	200914	261.362
Q703K	1	PMA+Doxycycline+Nigericin	200914	256.188
T952M	1	PMA+Doxycycline+Nigericin	200914	199.014
K565E	1	PMA+Doxycycline+Nigericin	200914	319.332
L353P	1	PMA+Doxycycline+Nigericin	200914	387.05
WT	2	PMA+Doxycycline+Nigericin	200914	185.753
E525K	2	PMA+Doxycycline+Nigericin	200914	198.692
R260W	2	PMA+Doxycycline+Nigericin	200914	285.325
Q703K	2	PMA+Doxycycline+Nigericin	200914	265.868
T952M	2	PMA+Doxycycline+Nigericin	200914	197.914
K565E	2	PMA+Doxycycline+Nigericin	200914	320.479
L353P	2	PMA+Doxycycline+Nigericin	200914	343.843
WT	1	PMA+Doxycycline+Nigericin	200930	0
E525K	1	PMA+Doxycycline+Nigericin	200930	0
R260W	1	PMA+Doxycycline+Nigericin	200930	96.0687
Q703K	1	PMA+Doxycycline+Nigericin	200930	144.103
T952M	1	PMA+Doxycycline+Nigericin	200930	308.666
K565E	1	PMA+Doxycycline+Nigericin	200930	212.061
L353P	1	PMA+Doxycycline+Nigericin	200930	236.175
WT	2	PMA+Doxycycline+Nigericin	200930	187.323
E525K	2	PMA+Doxycycline+Nigericin	200930	146.274
R260W	2	PMA+Doxycycline+Nigericin	200930	180.503
Q703K	2	PMA+Doxycycline+Nigericin	200930	140.269
T952M	2	PMA+Doxycycline+Nigericin	200930	235.086
K565E	2	PMA+Doxycycline+Nigericin	200930	215.266
L353P	2	PMA+Doxycycline+Nigericin	200930	220.481
WT	1	PMA+Doxycycline+Nigericin	201005	282.668
E525K	1	PMA+Doxycycline+Nigericin	201005	138.732
R260W	1	PMA+Doxycycline+Nigericin	201005	147.011
Q703K	1	PMA+Doxycycline+Nigericin	201005	181.609
T952M	1	PMA+Doxycycline+Nigericin	201005	158.145
K565E	1	PMA+Doxycycline+Nigericin	201005	197.977
L353P	1	PMA+Doxycycline+Nigericin	201005	232.405
WT	2	PMA+Doxycycline+Nigericin	201005	276.467
E525K	2	PMA+Doxycycline+Nigericin	201005	145.524
R260W	2	PMA+Doxycycline+Nigericin	201005	151.683
Q703K	2	PMA+Doxycycline+Nigericin	201005	188.703
T952M	2	PMA+Doxycycline+Nigericin	201005	161.516
K565E	2	PMA+Doxycycline+Nigericin	201005	209.183
L353P	2	PMA+Doxycycline+Nigericin	201005	241.981
WT	1	PMA+Doxycycline+Nigericin	201012	335.927
E525K	1	PMA+Doxycycline+Nigericin	201012	136.712
R260W	1	PMA+Doxycycline+Nigericin	201012	94.4759
Q703K	1	PMA+Doxycycline+Nigericin	201012	144.228
T952M	1	PMA+Doxycycline+Nigericin	201012	127.466
K565E	1	PMA+Doxycycline+Nigericin	201012	111.935
L353P	1	PMA+Doxycycline+Nigericin	201012	152.268
WT	2	PMA+Doxycycline+Nigericin	201012	287.737
E525K	2	PMA+Doxycycline+Nigericin	201012	128.961
R260W	2	PMA+Doxycycline+Nigericin	201012	109.503
Q703K	2	PMA+Doxycycline+Nigericin	201012	156.101
T952M	2	PMA+Doxycycline+Nigericin	201012	119.681
K565E	2	PMA+Doxycycline+Nigericin	201012	118.975
L353P	2	PMA+Doxycycline+Nigericin	201012	141.597
WT	1	PMA+Doxycycline+Nigericin	201019	101.982
E525K	1	PMA+Doxycycline+Nigericin	201019	151.628
R260W	1	PMA+Doxycycline+Nigericin	201019	184.375
Q703K	1	PMA+Doxycycline+Nigericin	201019	180.153
T952M	1	PMA+Doxycycline+Nigericin	201019	148.475
K565E	1	PMA+Doxycycline+Nigericin	201019	180.642
L353P	1	PMA+Doxycycline+Nigericin	201019	207.587
WT	2	PMA+Doxycycline+Nigericin	201019	110.703
E525K	2	PMA+Doxycycline+Nigericin	201019	153.862
R260W	2	PMA+Doxycycline+Nigericin	201019	138.654
Q703K	2	PMA+Doxycycline+Nigericin	201019	207.434
T952M	2	PMA+Doxycycline+Nigericin	201019	144.669
K565E	2	PMA+Doxycycline+Nigericin	201019	180.427
L353P	2	PMA+Doxycycline+Nigericin	201019	205.638
WT	1	PMA+Doxycycline+Nigericin	201109	369.285
E525K	1	PMA+Doxycycline+Nigericin	201109	181.453
R260W	1	PMA+Doxycycline+Nigericin	201109	199.383
Q703K	1	PMA+Doxycycline+Nigericin	201109	261.983
L353P	1	PMA+Doxycycline+Nigericin	201109	281.439
WT	2	PMA+Doxycycline+Nigericin	201109	392.758
E525K	2	PMA+Doxycycline+Nigericin	201109	190.835
R260W	2	PMA+Doxycycline+Nigericin	201109	214.335
Q703K	2	PMA+Doxycycline+Nigericin	201109	292.235
L353P	2	PMA+Doxycycline+Nigericin	201109	285.296
WT	3	PMA+Doxycycline+Nigericin	201109	200.739
WT	3	PMA+Doxycycline+Nigericin	201109	177.306
WT	1	PMA+Doxycycline+Nigericin	210126	242.117
L1016F	1	PMA+Doxycycline+Nigericin	210126	193.329
S726G/S896P	1	PMA+Doxycycline+Nigericin	210126	190.866
E525K	1	PMA+Doxycycline+Nigericin	210126	218.2
R260W	1	PMA+Doxycycline+Nigericin	210126	251.651
WT	2	PMA+Doxycycline+Nigericin	210126	228.041
L1016F	2	PMA+Doxycycline+Nigericin	210126	195.123
S726G/S896P	2	PMA+Doxycycline+Nigericin	210126	161.013
E525K	2	PMA+Doxycycline+Nigericin	210126	227.812
R260W	2	PMA+Doxycycline+Nigericin	210126	264.298
WT	1	PMA+Doxycycline+Nigericin	210209	264.718
L1016F	1	PMA+Doxycycline+Nigericin	210209	312.458
S726G/S896P	1	PMA+Doxycycline+Nigericin	210209	313.605
E525K	1	PMA+Doxycycline+Nigericin	210209	263.276
R260W	1	PMA+Doxycycline+Nigericin	210209	298.676
WT	2	PMA+Doxycycline+Nigericin	210209	252.311
L1016F	2	PMA+Doxycycline+Nigericin	210209	308.727
S726G/S896P	2	PMA+Doxycycline+Nigericin	210209	343.124
E525K	2	PMA+Doxycycline+Nigericin	210209	309.301
R260W	2	PMA+Doxycycline+Nigericin	210209	252.888
WT	1	PMA+Doxycycline+Nigericin	210218	277.614
L1016F	1	PMA+Doxycycline+Nigericin	210218	256.059
S726G/S896P	1	PMA+Doxycycline+Nigericin	210218	209.058
E525K	1	PMA+Doxycycline+Nigericin	210218	241.574
R260W	1	PMA+Doxycycline+Nigericin	210218	321.323
WT	2	PMA+Doxycycline+Nigericin	210218	286.246
L1016F	2	PMA+Doxycycline+Nigericin	210218	249.38
S726G/S896P	2	PMA+Doxycycline+Nigericin	210218	215.384
E525K	2	PMA+Doxycycline+Nigericin	210218	266.464
R260W	2	PMA+Doxycycline+Nigericin	210218	320.612
WT	1	PMA+Doxycycline+Nigericin	210309	379.636
E525K	1	PMA+Doxycycline+Nigericin	210309	253.599
R260W	1	PMA+Doxycycline+Nigericin	210309	340.652
WT	2	PMA+Doxycycline+Nigericin	210309	428.761
E525K	2	PMA+Doxycycline+Nigericin	210309	249.313
R260W	2	PMA+Doxycycline+Nigericin	210309	322.598
WT	3	PMA+Doxycycline+Nigericin	210309	300
WT	3	PMA+Doxycycline+Nigericin	210309	281.968
WT	1	PMA+Doxycycline+Nigericin	210323	298.457
E525K	1	PMA+Doxycycline+Nigericin	210323	370.133
R260W	1	PMA+Doxycycline+Nigericin	210323	360.107
WT	2	PMA+Doxycycline+Nigericin	210323	290.133
E525K	2	PMA+Doxycycline+Nigericin	210323	352.771
R260W	2	PMA+Doxycycline+Nigericin	210323	387.006
WT	3	PMA+Doxycycline+Nigericin	210323	248.474
WT	3	PMA+Doxycycline+Nigericin	210323	246.021
WT	1	PMA+Doxycycline+Nigericin	210330	175.368
E525K	1	PMA+Doxycycline+Nigericin	210330	130.287
R260W	1	PMA+Doxycycline+Nigericin	210330	136.297
WT	2	PMA+Doxycycline+Nigericin	210330	166.473
E525K	2	PMA+Doxycycline+Nigericin	210330	135.138
R260W	2	PMA+Doxycycline+Nigericin	210330	132.825
WT	3	PMA+Doxycycline+Nigericin	210330	135.369
WT	3	PMA+Doxycycline+Nigericin	210330	142.348

[truncated: 6 more sheets: TNF_PMA+Dox+LPS+Nigericin, IL18_PMA, IL18_PMA+Dox, IL18_PMA+Dox+LPS, IL18_PMA+Dox+Nigericin, IL18_PMA+Dox+LPS+Nigericin]
