# Supplementary material for: Functional diversity of NLRP3 gain-of-function mutants associated with CAPS autoinflammation
Source: J Exp Med. 2024 Mar 26;221(5):e20231200. doi: 10.1084/jem.20231200 (PMC10966137; doi:10.1084/jem.20231200)
Supplement: Table S4 — shows data subsets corresponding to the sensitivity to NLRP3 inhibitors analysis. [file JEM_20231200_TableS4.xlsx]

## Sheet: TOC
TOC					Method
Dox.A352V					After we preprocessed the data and controlled for the coherence of the AUC values, we splitted our database into 140 independante datasets (35 Genotype * 4 treatments.). The datasets are gathered in the 'Dataset U937 inhibitors Cell death.xlsx' file.
Dox+LPS.A352V					In each dataset we transformed the AUC to the logarithmic scale. Then we fitted a linear mixed-effects model, i.e, 140 models. However, the WT variant has not undergone all the treatments, then no model was performed.
Dox+LPS+Nigericin.A352V					Here is the R code for the models we fitted where we assumed an intercept that is different for each Experiment :
Dox+Nigericin.A352V
Dox.A439T					For(i in 1:140) {
Dox+LPS.A439T					nlme::lme(
Dox+LPS+Nigericin.A439T					log10(AUC) ~ inhibitor , random = ~1|Experiment , data =
Dox+Nigericin.A439T					data = the i-th dataset
Dox.A439V					)
Dox+LPS.A439V					}
Dox+LPS+Nigericin.A439V					The reference level in the ‘Inhibitor’ variable is the 'no.inhibitor' level.
Dox+Nigericin.A439V					We extracted from each model the regression coefficients and the p-values for all inhibitors compared to the 'no,inhibitor' level.
Dox.A75V					We then used the regression coefficients as well as the p-values to construct the heatmaps.
Dox+LPS.A75V
Dox+LPS+Nigericin.A75V
Dox+Nigericin.A75V
Dox.D303H
Dox+LPS.D303H
Dox+LPS+Nigericin.D303H
Dox+Nigericin.D303H
Dox.D303N
Dox+LPS.D303N
Dox+LPS+Nigericin.D303N
Dox+Nigericin.D303N
Dox.E311K
Dox+LPS.E311K
Dox+LPS+Nigericin.E311K
Dox+Nigericin.E311K
Dox.E525K
Dox+LPS.E525K
Dox+LPS+Nigericin.E525K
Dox+Nigericin.E525K
Dox.E567G
Dox+LPS.E567G
Dox+LPS+Nigericin.E567G
Dox+Nigericin.E567G
Dox.E690K
Dox+LPS.E690K
Dox+LPS+Nigericin.E690K
Dox+Nigericin.E690K
Dox.G301D
Dox+LPS.G301D
Dox+LPS+Nigericin.G301D
Dox+Nigericin.G301D
Dox.G569R
Dox+LPS.G569R
Dox+LPS+Nigericin.G569R
Dox+Nigericin.G569R
Dox.G767S
Dox+LPS.G767S
Dox+LPS+Nigericin.G767S
Dox+Nigericin.G767S
Dox.I313V
Dox+LPS.I313V
Dox+LPS+Nigericin.I313V
Dox+Nigericin.I313V
Dox.I334V
Dox+LPS.I334V
Dox+LPS+Nigericin.I334V
Dox+Nigericin.I334V
Dox.K375E
Dox+LPS.K375E
Dox+LPS+Nigericin.K375E
Dox+Nigericin.K375E
Dox.K565E
Dox+LPS.K565E
Dox+LPS+Nigericin.K565E
Dox+Nigericin.K565E
Dox.K568N
Dox+LPS.K568N
Dox+LPS+Nigericin.K568N
Dox+Nigericin.K568N
Dox.L1016F
Dox+LPS.L1016F
Dox+LPS+Nigericin.L1016F
Dox+Nigericin.L1016F
Dox.L353P
Dox+LPS.L353P
Dox+LPS+Nigericin.L353P
Dox+Nigericin.L353P
Dox.M701T
Dox+LPS.M701T
Dox+LPS+Nigericin.M701T
Dox+Nigericin.M701T
Dox.Q703K
Dox+LPS.Q703K
Dox+LPS+Nigericin.Q703K
Dox+Nigericin.Q703K
Dox.R168Q
Dox+LPS.R168Q
Dox+LPS+Nigericin.R168Q
Dox+Nigericin.R168Q
Dox.R260W
Dox+LPS.R260W
Dox+LPS+Nigericin.R260W
Dox+Nigericin.R260W
Dox.S726G
Dox+LPS.S726G
Dox+LPS+Nigericin.S726G
Dox+Nigericin.S726G
Dox.S726G_S896P
Dox+LPS.S726G_S896P
Dox+LPS+Nigericin.S726G_S896P
Dox+Nigericin.S726G_S896P
Dox.S896P
Dox+LPS.S896P
Dox+LPS+Nigericin.S896P
Dox+Nigericin.S896P
Dox.T348M
Dox+LPS.T348M
Dox+LPS+Nigericin.T348M
Dox+Nigericin.T348M
Dox.T436N
Dox+LPS.T436N
Dox+LPS+Nigericin.T436N
Dox+Nigericin.T436N
Dox.T952M
Dox+LPS.T952M
Dox+LPS+Nigericin.T952M
Dox+Nigericin.T952M
Dox.V198M
Dox+LPS.V198M
Dox+LPS+Nigericin.V198M
Dox+Nigericin.V198M
Dox.V262G
Dox+LPS.V262G
Dox+LPS+Nigericin.V262G
Dox+Nigericin.V262G
Dox.WT
Dox+LPS.WT
Dox+LPS+Nigericin.WT
Dox+Nigericin.WT
Dox.Y570C
Dox+LPS.Y570C
Dox+LPS+Nigericin.Y570C
Dox+Nigericin.Y570C
Dox.Y859C
Dox+LPS.Y859C
Dox+LPS+Nigericin.Y859C
Dox+Nigericin.Y859C

## Sheet: Dox.A352V
Genotype	Treatment	inhibitor	Experiment	Replicate	AUC	grp
A352V	Dox	MCC950	190627	2	159	1
A352V	Dox	CY-09	190618	2	181.4	1
A352V	Dox	CY-09	190627	1	165.6	1
A352V	Dox	CY-09	190627	2	123.6	1
A352V	Dox	CRT0066101	190627	1	187	1
A352V	Dox	CRT0066101	190627	2	147.4	1
A352V	Dox	MCC950	190627	1	167.8	1
A352V	Dox	CRT0066101	190618	2	268.4	1
A352V	Dox	G5	190618	1	201.4	1
A352V	Dox	G5	190618	2	201.5	1
A352V	Dox	G5	190627	1	201.1	1
A352V	Dox	G5	190627	2	215	1
A352V	Dox	no.inhibitor	190627	1	322.2	1
A352V	Dox	no.inhibitor	190627	2	277.1	1
A352V	Dox	CY-09	190618	1	194.1	1
A352V	Dox	MCC950	190618	1	145	1
A352V	Dox	MCC950	190618	2	202.4	1
A352V	Dox	CRT0066101	190618	1	282.7	1
A352V	Dox	no.inhibitor	190618	1	328.7	1
A352V	Dox	no.inhibitor	190618	2	331.7	1

## Sheet: Dox+LPS.A352V
Genotype	Treatment	inhibitor	Experiment	Replicate	AUC	grp
A352V	Dox+LPS	MCC950	190618	1	307.7	1
A352V	Dox+LPS	MCC950	190618	2	349.8	1
A352V	Dox+LPS	MCC950	190627	1	270.1	1
A352V	Dox+LPS	G5	190618	1	340.8	1
A352V	Dox+LPS	G5	190618	2	285.4	1
A352V	Dox+LPS	MCC950	190627	2	335.1	1
A352V	Dox+LPS	G5	190627	2	191.4	1
A352V	Dox+LPS	G5	190627	1	151.1	1
A352V	Dox+LPS	CY-09	190618	1	200.3	1
A352V	Dox+LPS	CY-09	190618	2	251.6	1
A352V	Dox+LPS	CY-09	190627	1	182	1
A352V	Dox+LPS	CY-09	190627	2	236.6	1
A352V	Dox+LPS	CRT0066101	190627	1	376	1
A352V	Dox+LPS	CRT0066101	190618	1	379.3	1
A352V	Dox+LPS	CRT0066101	190618	2	437.7	1
A352V	Dox+LPS	no.inhibitor	190618	1	2107	1
A352V	Dox+LPS	no.inhibitor	190618	2	2155	1
A352V	Dox+LPS	no.inhibitor	190627	1	1612	1
A352V	Dox+LPS	CRT0066101	190627	2	406.3	1
A352V	Dox+LPS	no.inhibitor	190627	2	1581	1

## Sheet: Dox+LPS+Nigericin.A352V
Genotype	Treatment	inhibitor	Experiment	Replicate	AUC	grp
A352V	Dox+LPS+Nigericin	MCC950	190618	1	1156	1
A352V	Dox+LPS+Nigericin	MCC950	190618	2	1157	1
A352V	Dox+LPS+Nigericin	G5	190618	1	210.6	1
A352V	Dox+LPS+Nigericin	G5	190618	2	139.2	1
A352V	Dox+LPS+Nigericin	G5	190627	1	124.4	1
A352V	Dox+LPS+Nigericin	CY-09	190618	1	333.8	1
A352V	Dox+LPS+Nigericin	MCC950	190627	1	1249	1
A352V	Dox+LPS+Nigericin	G5	190627	2	143.6	1
A352V	Dox+LPS+Nigericin	CY-09	190618	2	270.5	1
A352V	Dox+LPS+Nigericin	CY-09	190627	1	338.1	1
A352V	Dox+LPS+Nigericin	CY-09	190627	2	251.1	1
A352V	Dox+LPS+Nigericin	CRT0066101	190618	1	264.7	1
A352V	Dox+LPS+Nigericin	MCC950	190627	2	1147	1
A352V	Dox+LPS+Nigericin	no.inhibitor	190618	2	2145	1
A352V	Dox+LPS+Nigericin	no.inhibitor	190627	1	2548	1
A352V	Dox+LPS+Nigericin	no.inhibitor	190618	1	2075	1
A352V	Dox+LPS+Nigericin	CRT0066101	190618	2	231.4	1
A352V	Dox+LPS+Nigericin	no.inhibitor	190627	2	2547	1
A352V	Dox+LPS+Nigericin	CRT0066101	190627	1	218.6	1
A352V	Dox+LPS+Nigericin	CRT0066101	190627	2	218	1

## Sheet: Dox+Nigericin.A352V
Genotype	Treatment	inhibitor	Experiment	Replicate	AUC	grp
A352V	Dox+Nigericin	G5	190627	2	160.6	1
A352V	Dox+Nigericin	CY-09	190627	1	233.2	1
A352V	Dox+Nigericin	CY-09	190627	2	194.9	1
A352V	Dox+Nigericin	CY-09	190618	2	246.1	1
A352V	Dox+Nigericin	CRT0066101	190627	1	382.2	1
A352V	Dox+Nigericin	CRT0066101	190627	2	349.6	1
A352V	Dox+Nigericin	G5	190618	1	400	1
A352V	Dox+Nigericin	G5	190618	2	404.9	1
A352V	Dox+Nigericin	G5	190627	1	178.6	1
A352V	Dox+Nigericin	no.inhibitor	190618	1	456.9	1
A352V	Dox+Nigericin	no.inhibitor	190618	2	518.2	1
A352V	Dox+Nigericin	no.inhibitor	190627	1	435.5	1
A352V	Dox+Nigericin	no.inhibitor	190627	2	355.7	1
A352V	Dox+Nigericin	CY-09	190618	1	260	1
A352V	Dox+Nigericin	MCC950	190618	1	488.7	1
A352V	Dox+Nigericin	MCC950	190618	2	524.6	1
A352V	Dox+Nigericin	MCC950	190627	1	285.9	1
A352V	Dox+Nigericin	MCC950	190627	2	298.8	1
A352V	Dox+Nigericin	CRT0066101	190618	2	680.6	1
A352V	Dox+Nigericin	CRT0066101	190618	1	669.7	1

## Sheet: Dox.A439T
Genotype	Treatment	inhibitor	Experiment	Replicate	AUC	grp
A439T	Dox	CY-09	190319	1	223.9	2
A439T	Dox	MCC950	190319	2	370.6	2
A439T	Dox	CY-09	190319	2	233	2
A439T	Dox	CRT0066101	190319	1	312.9	2
A439T	Dox	CRT0066101	190319	2	368.3	2
A439T	Dox	MCC950	190319	1	321.6	2
A439T	Dox	G5	190319	1	255.2	2
A439T	Dox	G5	190319	2	305.1	2
A439T	Dox	G5	190326	1	308.7	2
A439T	Dox	no.inhibitor	190319	1	337.9	2
A439T	Dox	no.inhibitor	190319	2	397.1	2
A439T	Dox	no.inhibitor	190326	1	285	2
A439T	Dox	no.inhibitor	190326	2	277.1	2
A439T	Dox	CY-09	190326	2	212.9	2
A439T	Dox	MCC950	190326	1	333.7	2
A439T	Dox	MCC950	190326	2	318.4	2
A439T	Dox	G5	190326	2	287.7	2
A439T	Dox	CY-09	190326	1	248.3	2
A439T	Dox	CRT0066101	190326	1	308.5	2
A439T	Dox	CRT0066101	190326	2	331.8	2

## Sheet: Dox+LPS.A439T
Genotype	Treatment	inhibitor	Experiment	Replicate	AUC	grp
A439T	Dox+LPS	no.inhibitor	190319	1	2206	2
A439T	Dox+LPS	no.inhibitor	190319	2	2574	2
A439T	Dox+LPS	no.inhibitor	190326	1	1501	2
A439T	Dox+LPS	no.inhibitor	190326	2	1502	2
A439T	Dox+LPS	CY-09	190319	1	372	2
A439T	Dox+LPS	CY-09	190319	2	414.1	2
A439T	Dox+LPS	CY-09	190326	1	349.9	2
A439T	Dox+LPS	CY-09	190326	2	374.9	2
A439T	Dox+LPS	MCC950	190319	1	374.6	2
A439T	Dox+LPS	MCC950	190319	2	484	2
A439T	Dox+LPS	MCC950	190326	1	463.2	2
A439T	Dox+LPS	MCC950	190326	2	470.8	2
A439T	Dox+LPS	G5	190319	1	393.1	2
A439T	Dox+LPS	G5	190319	2	390.4	2
A439T	Dox+LPS	G5	190326	1	422.1	2
A439T	Dox+LPS	G5	190326	2	539	2
A439T	Dox+LPS	CRT0066101	190319	1	592.1	2
A439T	Dox+LPS	CRT0066101	190319	2	727.7	2
A439T	Dox+LPS	CRT0066101	190326	1	531	2
A439T	Dox+LPS	CRT0066101	190326	2	615.3	2

## Sheet: Dox+LPS+Nigericin.A439T
Genotype	Treatment	inhibitor	Experiment	Replicate	AUC	grp
A439T	Dox+LPS+Nigericin	no.inhibitor	190319	1	5191	2
A439T	Dox+LPS+Nigericin	no.inhibitor	190319	2	5045	2
A439T	Dox+LPS+Nigericin	no.inhibitor	190326	1	3754	2
A439T	Dox+LPS+Nigericin	no.inhibitor	190326	2	3863	2
A439T	Dox+LPS+Nigericin	CY-09	190319	1	2092	2
A439T	Dox+LPS+Nigericin	CY-09	190319	2	2161	2
A439T	Dox+LPS+Nigericin	CY-09	190326	1	2255	2
A439T	Dox+LPS+Nigericin	CY-09	190326	2	2291	2
A439T	Dox+LPS+Nigericin	MCC950	190319	1	3532	2
A439T	Dox+LPS+Nigericin	MCC950	190319	2	4001	2
A439T	Dox+LPS+Nigericin	MCC950	190326	1	2697	2
A439T	Dox+LPS+Nigericin	MCC950	190326	2	2693	2
A439T	Dox+LPS+Nigericin	G5	190319	1	582.1	2
A439T	Dox+LPS+Nigericin	G5	190319	2	657.9	2
A439T	Dox+LPS+Nigericin	G5	190326	1	538.5	2
A439T	Dox+LPS+Nigericin	G5	190326	2	380.3	2
A439T	Dox+LPS+Nigericin	CRT0066101	190319	1	1193	2
A439T	Dox+LPS+Nigericin	CRT0066101	190319	2	1144	2
A439T	Dox+LPS+Nigericin	CRT0066101	190326	1	1292	2
A439T	Dox+LPS+Nigericin	CRT0066101	190326	2	1211	2

## Sheet: Dox+Nigericin.A439T
Genotype	Treatment	inhibitor	Experiment	Replicate	AUC	grp
A439T	Dox+Nigericin	no.inhibitor	190319	1	2963	2
A439T	Dox+Nigericin	no.inhibitor	190319	2	2755	2
A439T	Dox+Nigericin	no.inhibitor	190326	1	2077	2
A439T	Dox+Nigericin	no.inhibitor	190326	2	1967	2
A439T	Dox+Nigericin	CY-09	190319	1	442.4	2
A439T	Dox+Nigericin	CY-09	190319	2	731.6	2
A439T	Dox+Nigericin	MCC950	190319	1	1078	2
A439T	Dox+Nigericin	MCC950	190319	2	1067	2
A439T	Dox+Nigericin	MCC950	190326	1	825.1	2
A439T	Dox+Nigericin	MCC950	190326	2	800.6	2
A439T	Dox+Nigericin	CRT0066101	190319	2	2596	2
A439T	Dox+Nigericin	G5	190319	1	645.2	2
A439T	Dox+Nigericin	G5	190319	2	580	2
A439T	Dox+Nigericin	G5	190326	1	528.9	2
A439T	Dox+Nigericin	G5	190326	2	563.6	2
A439T	Dox+Nigericin	CY-09	190326	1	297.1	2
A439T	Dox+Nigericin	CRT0066101	190319	1	2848	2
A439T	Dox+Nigericin	CY-09	190326	2	370.3	2
A439T	Dox+Nigericin	CRT0066101	190326	1	1948	2
A439T	Dox+Nigericin	CRT0066101	190326	2	1924	2

## Sheet: Dox.A439V
Genotype	Treatment	inhibitor	Experiment	Replicate	AUC	grp
A439V	Dox	MCC950	190225	1	347	3
A439V	Dox	MCC950	190225	2	366.2	3
A439V	Dox	G5	190305	1	52.72	3
A439V	Dox	G5	190305	2	51.05	3
A439V	Dox	G5	190225	1	299.2	3
A439V	Dox	no.inhibitor	190225	1	337.5	3
A439V	Dox	no.inhibitor	190225	2	369.6	3
A439V	Dox	no.inhibitor	190305	1	83.44	3
A439V	Dox	no.inhibitor	190305	2	68.42	3
A439V	Dox	CY-09	190305	2	33.32	3
A439V	Dox	MCC950	190305	1	56.44	3
A439V	Dox	MCC950	190305	2	68.23	3
A439V	Dox	CRT0066101	190225	2	299.9	3
A439V	Dox	CRT0066101	190305	1	44.94	3
A439V	Dox	CRT0066101	190305	2	46.44	3
A439V	Dox	G5	190225	2	352	3
A439V	Dox	CY-09	190225	1	186.6	3
A439V	Dox	CY-09	190225	2	240.5	3
A439V	Dox	CY-09	190305	1	27.53	3
A439V	Dox	CRT0066101	190225	1	306.5	3

[truncated: 131 more sheets: Dox+LPS.A439V, Dox+LPS+Nigericin.A439V, Dox+Nigericin.A439V, Dox.A75V, Dox+LPS.A75V, Dox+LPS+Nigericin.A75V, Dox+Nigericin.A75V, Dox.D303H, Dox+LPS.D303H, Dox+LPS+Nigericin.D303H, Dox+Nigericin.D303H, Dox.D303N, Dox+LPS.D303N, Dox+LPS+Nigericin.D303N, Dox+Nigericin.D303N, Dox.E311K, Dox+LPS.E311K, Dox+LPS+Nigericin.E311K, Dox+Nigericin.E311K, Dox.E525K …]
